# Supplementary material for: Comparative Transcriptome Analysis Revealing the Potential Salt Tolerance Mechanism of Exogenous Abscisic Acid Application in Melilotus albus
Source: Int J Mol Sci. 2024 Dec 10;25(24):13261. doi: 10.3390/ijms252413261 (PMC11676779; doi:10.3390/ijms252413261)
Supplement: Supplementary file 1 [file ijms-25-13261-s001.zip]

Archive with 4 entries (4 files):
- Supplementary Figures S1-S8 and Tables S1, S5 and S6.pdf
- Supplementary Table S2.xls
- Supplementary Table S3.xls
- Supplementary Table S4.xls
