# Supplementary material for: Comparative Transcriptome Analysis Revealing the Potential Salt Tolerance Mechanism of Exogenous Abscisic Acid Application in Melilotus albus
Source: Int J Mol Sci. 2024 Dec 10;25(24):13261. doi: 10.3390/ijms252413261 (PMC11676779; doi:10.3390/ijms252413261)
Supplement: Supplementary file 1 [file ijms-25-13261-s001.zip › Supplementary Table S2.xls]

Supplementary Table S2. GO enrichment information of genes in darkorange module.
ID	Description	GO_Class	GeneRatio	BgRatio	pvalue	padj	Count	geneID
GO:0003735	structural constituent of ribosome	MF	152/3126	279/18054	1.25E-45	3.24E-43	152	Malbus0100089/Malbus0100564/Malbus0100666/Malbus0100768/Malbus0101091/Malbus0101209/Malbus0101356/Malbus0101464/Malbus0101709/Malbus0101729/Malbus0101877/Malbus0102173/Malbus0102438/Malbus0102512/Malbus0102552/Malbus0102950/Malbus0102991/Malbus0103007/Malbus0103048/Malbus0103301/Malbus0103324/Malbus0103612/Malbus0103613/Malbus0104226/Malbus0104451/Malbus0104638/Malbus0104644/Malbus0104970/Malbus0…
GO:0006412	translation	BP	150/3126	277/18054	1.32E-44	1.72E-42	150	Malbus0100089/Malbus0100564/Malbus0100666/Malbus0100768/Malbus0101091/Malbus0101209/Malbus0101356/Malbus0101464/Malbus0101709/Malbus0101729/Malbus0101877/Malbus0102173/Malbus0102438/Malbus0102512/Malbus0102552/Malbus0102950/Malbus0102991/Malbus0103007/Malbus0103048/Malbus0103301/Malbus0103324/Malbus0103612/Malbus0103613/Malbus0104226/Malbus0104451/Malbus0104638/Malbus0104644/Malbus0104970/Malbus0…
GO:0005840	ribosome	CC	144/3126	269/18054	4.56E-42	3.95E-40	144	Malbus0100089/Malbus0100564/Malbus0100666/Malbus0100768/Malbus0101091/Malbus0101209/Malbus0101356/Malbus0101464/Malbus0101709/Malbus0101729/Malbus0101877/Malbus0102173/Malbus0102438/Malbus0102512/Malbus0102552/Malbus0102950/Malbus0102991/Malbus0103007/Malbus0103048/Malbus0103301/Malbus0103324/Malbus0103612/Malbus0103613/Malbus0104226/Malbus0104451/Malbus0104638/Malbus0104970/Malbus0105684/Malbus0…
GO:0008017	microtubule binding	MF	49/3126	81/18054	3.63E-18	1.94E-16	49	Malbus0101088/Malbus0101432/Malbus0101546/Malbus0102940/Malbus0104967/Malbus0105680/Malbus0105746/Malbus0200473/Malbus0201263/Malbus0201999/Malbus0203444/Malbus0203595/Malbus0204871/Malbus0301123/Malbus0301927/Malbus0302577/Malbus0303501/Malbus0304399/Malbus0304935/Malbus0400277/Malbus0400607/Malbus0400967/Malbus0401319/Malbus0401820/Malbus0402321/Malbus0403880/Malbus0404746/Malbus0500340/Malbus0…
GO:0000786	nucleosome	CC	54/3126	95/18054	3.72E-18	1.94E-16	54	Malbus0101330/Malbus0101895/Malbus0101896/Malbus0101951/Malbus0102403/Malbus0102439/Malbus0102732/Malbus0105504/Malbus0106002/Malbus0203159/Malbus0300316/Malbus0300328/Malbus0303681/Malbus0303683/Malbus0303812/Malbus0304001/Malbus0304601/Malbus0304912/Malbus0304967/Malbus0304970/Malbus0400574/Malbus0400577/Malbus0400578/Malbus0400973/Malbus0403715/Malbus0500628/Malbus0501171/Malbus0505604/Malbus0…
GO:0003777	microtubule motor activity	MF	41/3126	67/18054	1.12E-15	4.15E-14	41	Malbus0101088/Malbus0101432/Malbus0101546/Malbus0102940/Malbus0105680/Malbus0105746/Malbus0200473/Malbus0201263/Malbus0201999/Malbus0203444/Malbus0203595/Malbus0301123/Malbus0301927/Malbus0302577/Malbus0303501/Malbus0304399/Malbus0304935/Malbus0400277/Malbus0400607/Malbus0400967/Malbus0401319/Malbus0401820/Malbus0402321/Malbus0403880/Malbus0404746/Malbus0504400/Malbus0504846/Malbus0504996/Malbus0…
GO:0007018	microtubule-based movement	BP	41/3126	67/18054	1.12E-15	4.15E-14	41	Malbus0101088/Malbus0101432/Malbus0101546/Malbus0102940/Malbus0105680/Malbus0105746/Malbus0200473/Malbus0201263/Malbus0201999/Malbus0203444/Malbus0203595/Malbus0301123/Malbus0301927/Malbus0302577/Malbus0303501/Malbus0304399/Malbus0304935/Malbus0400277/Malbus0400607/Malbus0400967/Malbus0401319/Malbus0401820/Malbus0402321/Malbus0403880/Malbus0404746/Malbus0504400/Malbus0504846/Malbus0504996/Malbus0…
GO:0006260	DNA replication	BP	22/3126	33/18054	4.44E-10	1.44E-08	22	Malbus0100273/Malbus0100275/Malbus0100827/Malbus0105348/Malbus0105797/Malbus0200234/Malbus0203051/Malbus0302711/Malbus0303630/Malbus0401595/Malbus0404075/Malbus0405036/Malbus0504328/Malbus0600579/Malbus0601326/Malbus0602469/Malbus0603493/Malbus0701762/Malbus0701923/Malbus0703894/Malbus0704688/Malbus0801115
GO:0004298	threonine-type endopeptidase activity	MF	19/3126	26/18054	6.11E-10	1.44E-08	19	Malbus0105937/Malbus0200745/Malbus0200795/Malbus0202498/Malbus0301189/Malbus0303314/Malbus0400504/Malbus0402242/Malbus0502393/Malbus0503310/Malbus0600248/Malbus0600409/Malbus0601348/Malbus0601415/Malbus0601582/Malbus0702134/Malbus0702136/Malbus0704593/Malbus0801352
GO:0005839	proteasome core complex	CC	19/3126	26/18054	6.11E-10	1.44E-08	19	Malbus0105937/Malbus0200745/Malbus0200795/Malbus0202498/Malbus0301189/Malbus0303314/Malbus0400504/Malbus0402242/Malbus0502393/Malbus0503310/Malbus0600248/Malbus0600409/Malbus0601348/Malbus0601415/Malbus0601582/Malbus0702134/Malbus0702136/Malbus0704593/Malbus0801352
GO:0051603	proteolysis involved in cellular protein catabolic process	BP	19/3126	26/18054	6.11E-10	1.44E-08	19	Malbus0105937/Malbus0200745/Malbus0200795/Malbus0202498/Malbus0301189/Malbus0303314/Malbus0400504/Malbus0402242/Malbus0502393/Malbus0503310/Malbus0600248/Malbus0600409/Malbus0601348/Malbus0601415/Malbus0601582/Malbus0702134/Malbus0702136/Malbus0704593/Malbus0801352
GO:0016616	oxidoreductase activity, acting on the CH-OH group of donors, NAD or NADP as acceptor	MF	25/3126	52/18054	3.11E-07	6.75E-06	25	Malbus0100494/Malbus0101109/Malbus0103065/Malbus0104268/Malbus0200125/Malbus0200995/Malbus0201215/Malbus0205592/Malbus0300293/Malbus0400285/Malbus0402089/Malbus0500034/Malbus0502310/Malbus0503251/Malbus0503880/Malbus0504255/Malbus0504309/Malbus0601262/Malbus0601442/Malbus0602057/Malbus0603973/Malbus0604262/Malbus0700042/Malbus0700192/Malbus0801456
GO:0016192	vesicle-mediated transport	BP	30/3126	70/18054	5.01E-07	1.00E-05	30	Malbus0101566/Malbus0102804/Malbus0105221/Malbus0200321/Malbus0200718/Malbus0203265/Malbus0203448/Malbus0204108/Malbus0300002/Malbus0302567/Malbus0303572/Malbus0400257/Malbus0402991/Malbus0404099/Malbus0502891/Malbus0503922/Malbus0503928/Malbus0601670/Malbus0700063/Malbus0700158/Malbus0701710/Malbus0701987/Malbus0702539/Malbus0702602/Malbus0702879/Malbus0703585/Malbus0704819/Malbus0800188/Malbus0…
GO:0006457	protein folding	BP	17/3126	31/18054	2.43E-06	4.51E-05	17	Malbus0101334/Malbus0101502/Malbus0102097/Malbus0106085/Malbus0106096/Malbus0201392/Malbus0202408/Malbus0203452/Malbus0205521/Malbus0302861/Malbus0303367/Malbus0303369/Malbus0501766/Malbus0702436/Malbus0704828/Malbus0800190/Malbus0802728
GO:0006270	DNA replication initiation	BP	9/3126	11/18054	5.44E-06	9.42E-05	9	Malbus0301671/Malbus0304157/Malbus0304690/Malbus0404853/Malbus0504666/Malbus0504930/Malbus0702598/Malbus0703949/Malbus0704544
GO:0006886	intracellular protein transport	BP	29/3126	77/18054	1.67E-05	0.000272073	29	Malbus0100010/Malbus0100207/Malbus0100253/Malbus0104626/Malbus0200321/Malbus0200718/Malbus0203265/Malbus0302305/Malbus0304756/Malbus0400257/Malbus0404099/Malbus0501113/Malbus0502891/Malbus0504994/Malbus0505065/Malbus0505210/Malbus0600347/Malbus0601234/Malbus0601670/Malbus0700063/Malbus0700158/Malbus0701858/Malbus0701987/Malbus0702539/Malbus0702602/Malbus0702879/Malbus0702935/Malbus0703585/Malbus0…
GO:0016757	transferase activity, transferring glycosyl groups	MF	27/3126	73/18054	4.70E-05	0.000718506	27	Malbus0101531/Malbus0101533/Malbus0105115/Malbus0105366/Malbus0200829/Malbus0204274/Malbus0300281/Malbus0301626/Malbus0302551/Malbus0302600/Malbus0304626/Malbus0304671/Malbus0305041/Malbus0401551/Malbus0402326/Malbus0403055/Malbus0503494/Malbus0504283/Malbus0504359/Malbus0504837/Malbus0505336/Malbus0601416/Malbus0601775/Malbus0604434/Malbus0604577/Malbus0702814/Malbus0705175
GO:0003887	DNA-directed DNA polymerase activity	MF	9/3126	13/18054	5.05E-05	0.000729405	9	Malbus0100827/Malbus0105348/Malbus0303630/Malbus0401595/Malbus0404075/Malbus0505616/Malbus0601326/Malbus0603493/Malbus0701923
GO:0051082	unfolded protein binding	MF	14/3126	28/18054	7.41E-05	0.001014401	14	Malbus0101334/Malbus0101502/Malbus0102097/Malbus0106085/Malbus0106096/Malbus0201392/Malbus0203452/Malbus0205521/Malbus0302861/Malbus0501766/Malbus0702436/Malbus0704828/Malbus0800190/Malbus0802728
GO:0006096	glycolytic process	BP	16/3126	35/18054	9.09E-05	0.001181257	16	Malbus0100424/Malbus0100611/Malbus0101141/Malbus0101923/Malbus0102125/Malbus0104806/Malbus0403184/Malbus0502992/Malbus0505218/Malbus0603834/Malbus0604053/Malbus0703223/Malbus0703224/Malbus0802083/Malbus0802281/Malbus0803727
GO:0004743	pyruvate kinase activity	MF	8/3126	12/18054	0.000204229	0.002413614	8	Malbus0100611/Malbus0101141/Malbus0101923/Malbus0102125/Malbus0604053/Malbus0703223/Malbus0703224/Malbus0803727
GO:0030955	potassium ion binding	MF	8/3126	12/18054	0.000204229	0.002413614	8	Malbus0100611/Malbus0101141/Malbus0101923/Malbus0102125/Malbus0604053/Malbus0703223/Malbus0703224/Malbus0803727
GO:0005783	endoplasmic reticulum	CC	9/3126	15/18054	0.000252913	0.002859022	9	Malbus0101502/Malbus0101690/Malbus0102836/Malbus0200353/Malbus0201392/Malbus0301864/Malbus0302861/Malbus0702436/Malbus0704828
GO:0030117	membrane coat	CC	10/3126	18/18054	0.000269329	0.002917736	10	Malbus0200321/Malbus0200718/Malbus0400257/Malbus0502891/Malbus0601670/Malbus0700063/Malbus0700158/Malbus0702539/Malbus0702602/Malbus0702879
GO:0004175	endopeptidase activity	MF	7/3126	10/18054	0.000340963	0.003283351	7	Malbus0105937/Malbus0402242/Malbus0502393/Malbus0503310/Malbus0600248/Malbus0601348/Malbus0601415
GO:0019773	proteasome core complex, alpha-subunit complex	CC	7/3126	10/18054	0.000340963	0.003283351	7	Malbus0105937/Malbus0402242/Malbus0502393/Malbus0503310/Malbus0600248/Malbus0601348/Malbus0601415
GO:0042393	histone binding	MF	7/3126	10/18054	0.000340963	0.003283351	7	Malbus0302268/Malbus0400420/Malbus0402951/Malbus0500678/Malbus0600466/Malbus0602211/Malbus0700352
GO:0005634	nucleus	CC	104/3126	440/18054	0.000392097	0.003640904	104	Malbus0100273/Malbus0100275/Malbus0100485/Malbus0101025/Malbus0101330/Malbus0101865/Malbus0102439/Malbus0102555/Malbus0102841/Malbus0103551/Malbus0104168/Malbus0105721/Malbus0105797/Malbus0106031/Malbus0200213/Malbus0200234/Malbus0200515/Malbus0200826/Malbus0201123/Malbus0201159/Malbus0201161/Malbus0201162/Malbus0201167/Malbus0201178/Malbus0201192/Malbus0203159/Malbus0205139/Malbus0300425/Malbus0…
GO:0006486	protein glycosylation	BP	14/3126	32/18054	0.000436561	0.003913992	14	Malbus0100172/Malbus0102247/Malbus0102836/Malbus0200353/Malbus0303074/Malbus0401525/Malbus0404998/Malbus0502617/Malbus0502621/Malbus0504984/Malbus0505503/Malbus0602110/Malbus0603533/Malbus0704856
GO:0005198	structural molecule activity	MF	9/3126	16/18054	0.000489264	0.004240286	9	Malbus0200321/Malbus0203265/Malbus0400257/Malbus0404099/Malbus0700063/Malbus0700158/Malbus0702539/Malbus0702602/Malbus0703585
GO:0005507	copper ion binding	MF	21/3126	60/18054	0.00074498	0.006248219	21	Malbus0106154/Malbus0200418/Malbus0202318/Malbus0203122/Malbus0203348/Malbus0205434/Malbus0301558/Malbus0301832/Malbus0401307/Malbus0501098/Malbus0503550/Malbus0503896/Malbus0504714/Malbus0504715/Malbus0504716/Malbus0505508/Malbus0601121/Malbus0601123/Malbus0702302/Malbus0801710/Malbus0802054
GO:0008168	methyltransferase activity	MF	43/3126	155/18054	0.000796454	0.006279975	43	Malbus0101105/Malbus0102526/Malbus0102630/Malbus0103512/Malbus0104279/Malbus0104973/Malbus0106030/Malbus0200433/Malbus0201491/Malbus0201901/Malbus0202565/Malbus0202799/Malbus0203903/Malbus0204006/Malbus0204599/Malbus0205600/Malbus0301271/Malbus0302372/Malbus0302628/Malbus0403530/Malbus0404087/Malbus0500729/Malbus0501489/Malbus0502517/Malbus0503142/Malbus0503780/Malbus0505527/Malbus0600492/Malbus0…
GO:0016791	phosphatase activity	MF	7/3126	11/18054	0.000797074	0.006279975	7	Malbus0400370/Malbus0400371/Malbus0500548/Malbus0500549/Malbus0500551/Malbus0500552/Malbus0500567
GO:0015267	channel activity	MF	17/3126	45/18054	0.00087189	0.006667391	17	Malbus0102200/Malbus0102201/Malbus0102846/Malbus0105247/Malbus0202748/Malbus0304259/Malbus0400310/Malbus0400689/Malbus0600210/Malbus0601564/Malbus0702094/Malbus0704384/Malbus0704385/Malbus0704932/Malbus0705433/Malbus0801156/Malbus0803780
GO:0015986	ATP synthesis coupled proton transport	BP	8/3126	15/18054	0.001620304	0.011433371	8	Malbus0102876/Malbus0204711/Malbus0500183/Malbus0505351/Malbus0603899/Malbus0700045/Malbus0702638/Malbus0705135
GO:0005089	Rho guanyl-nucleotide exchange factor activity	MF	7/3126	12/18054	0.001627057	0.011433371	7	Malbus0202823/Malbus0302077/Malbus0302406/Malbus0302701/Malbus0402515/Malbus0501364/Malbus0801191
GO:0005741	mitochondrial outer membrane	CC	7/3126	12/18054	0.001627057	0.011433371	7	Malbus0104626/Malbus0300110/Malbus0500362/Malbus0502587/Malbus0505283/Malbus0601400/Malbus0603795
GO:0005789	endoplasmic reticulum membrane	CC	8/3126	16/18054	0.002751344	0.018824982	8	Malbus0100206/Malbus0202468/Malbus0301330/Malbus0502787/Malbus0604318/Malbus0604414/Malbus0702515/Malbus0702835
GO:0030001	metal ion transport	BP	32/3126	114/18054	0.002856497	0.019043316	32	Malbus0100478/Malbus0101013/Malbus0101014/Malbus0101122/Malbus0101238/Malbus0200163/Malbus0201066/Malbus0201156/Malbus0202562/Malbus0202657/Malbus0300329/Malbus0302772/Malbus0304224/Malbus0304618/Malbus0400528/Malbus0402023/Malbus0404199/Malbus0504874/Malbus0602256/Malbus0602800/Malbus0604058/Malbus0702038/Malbus0702202/Malbus0702352/Malbus0703831/Malbus0703845/Malbus0704051/Malbus0800540/Malbus0…
GO:0045454	cell redox homeostasis	BP	31/3126	110/18054	0.003081112	0.020027227	31	Malbus0100455/Malbus0100544/Malbus0100998/Malbus0101690/Malbus0101852/Malbus0104123/Malbus0200016/Malbus0200526/Malbus0202396/Malbus0203235/Malbus0301281/Malbus0304385/Malbus0400282/Malbus0400694/Malbus0403361/Malbus0500013/Malbus0500410/Malbus0503412/Malbus0504778/Malbus0504779/Malbus0504781/Malbus0504900/Malbus0504982/Malbus0601087/Malbus0601845/Malbus0702101/Malbus0703349/Malbus0800996/Malbus0…
GO:0051287	NAD binding	MF	16/3126	46/18054	0.00329721	0.020909139	16	Malbus0100494/Malbus0104850/Malbus0205592/Malbus0300293/Malbus0302658/Malbus0302771/Malbus0400285/Malbus0403964/Malbus0500209/Malbus0500357/Malbus0504309/Malbus0601262/Malbus0602057/Malbus0604262/Malbus0700042/Malbus0700192
GO:0008536	Ran GTPase binding	MF	7/3126	14/18054	0.005109085	0.030892141	7	Malbus0100010/Malbus0100207/Malbus0302305/Malbus0501113/Malbus0504994/Malbus0600347/Malbus0702935
GO:0015991	ATP hydrolysis coupled proton transport	BP	7/3126	14/18054	0.005109085	0.030892141	7	Malbus0303059/Malbus0503354/Malbus0503503/Malbus0600245/Malbus0702165/Malbus0702632/Malbus0705007
GO:0046873	metal ion transmembrane transporter activity	MF	13/3126	36/18054	0.005406947	0.031634514	13	Malbus0101013/Malbus0101014/Malbus0101122/Malbus0200163/Malbus0201066/Malbus0201156/Malbus0400528/Malbus0402023/Malbus0602256/Malbus0702352/Malbus0704051/Malbus0800540/Malbus0801754
GO:0005544	calcium-dependent phospholipid binding	MF	9/3126	21/18054	0.005492292	0.031634514	9	Malbus0205124/Malbus0205128/Malbus0500457/Malbus0501723/Malbus0501726/Malbus0501730/Malbus0603385/Malbus0603761/Malbus0704578
GO:0016818	hydrolase activity, acting on acid anhydrides, in phosphorus-containing anhydrides	MF	6/3126	11/18054	0.005596876	0.031634514	6	Malbus0104705/Malbus0106159/Malbus0303359/Malbus0400264/Malbus0504773/Malbus0704822
GO:0003746	translation elongation factor activity	MF	7/3126	15/18054	0.008161769	0.044209579	7	Malbus0102680/Malbus0202064/Malbus0203493/Malbus0204302/Malbus0405073/Malbus0601998/Malbus0800748
GO:0015078	proton transmembrane transporter activity	MF	7/3126	15/18054	0.008161769	0.044209579	7	Malbus0102876/Malbus0303059/Malbus0503354/Malbus0702165/Malbus0702632/Malbus0702638/Malbus0705135
GO:0019843	rRNA binding	MF	7/3126	16/18054	0.012369877	0.065636081	7	Malbus0101209/Malbus0101877/Malbus0201670/Malbus0304297/Malbus0504235/Malbus0600286/Malbus0802097
GO:0003682	chromatin binding	MF	11/3126	32/18054	0.015180002	0.078936009	11	Malbus0102630/Malbus0105351/Malbus0401497/Malbus0502317/Malbus0503142/Malbus0600492/Malbus0600928/Malbus0603209/Malbus0700441/Malbus0704923/Malbus0705062
GO:0005694	chromosome	CC	7/3126	17/18054	0.017938633	0.091451855	7	Malbus0103887/Malbus0105007/Malbus0201478/Malbus0501700/Malbus0503212/Malbus0600226/Malbus0800267
GO:0008233	peptidase activity	MF	8/3126	21/18054	0.019338292	0.096691458	8	Malbus0201075/Malbus0201960/Malbus0204740/Malbus0304948/Malbus0504372/Malbus0504375/Malbus0704180/Malbus0801168
GO:0000413	protein peptidyl-prolyl isomerization	BP	10/3126	30/18054	0.02515172	0.121100874	10	Malbus0200242/Malbus0202724/Malbus0203294/Malbus0304776/Malbus0501624/Malbus0501807/Malbus0503565/Malbus0702731/Malbus0702832/Malbus0703399
GO:0003755	peptidyl-prolyl cis-trans isomerase activity	MF	10/3126	30/18054	0.02515172	0.121100874	10	Malbus0200242/Malbus0202724/Malbus0203294/Malbus0304776/Malbus0501624/Malbus0501807/Malbus0503565/Malbus0702731/Malbus0702832/Malbus0703399
GO:0006414	translational elongation	BP	5/3126	11/18054	0.028547033	0.132539797	5	Malbus0102680/Malbus0202064/Malbus0203493/Malbus0405073/Malbus0800748
GO:0007010	cytoskeleton organization	BP	5/3126	11/18054	0.028547033	0.132539797	5	Malbus0104967/Malbus0500340/Malbus0500766/Malbus0505572/Malbus0702541
GO:0003779	actin binding	MF	11/3126	35/18054	0.029887451	0.13397823	11	Malbus0100766/Malbus0101769/Malbus0204189/Malbus0303064/Malbus0303354/Malbus0303779/Malbus0303844/Malbus0304576/Malbus0600038/Malbus0702541/Malbus0704414
GO:0008375	acetylglucosaminyltransferase activity	MF	11/3126	35/18054	0.029887451	0.13397823	11	Malbus0100474/Malbus0105426/Malbus0105640/Malbus0303229/Malbus0403431/Malbus0405076/Malbus0500526/Malbus0504507/Malbus0505240/Malbus0604004/Malbus0701527
GO:0003924	GTPase activity	MF	54/3126	244/18054	0.030429814	0.134097486	54	Malbus0100117/Malbus0100605/Malbus0100901/Malbus0102057/Malbus0102214/Malbus0102734/Malbus0103131/Malbus0200853/Malbus0201497/Malbus0202355/Malbus0300124/Malbus0302953/Malbus0303355/Malbus0303709/Malbus0303797/Malbus0304003/Malbus0305121/Malbus0400908/Malbus0401075/Malbus0401591/Malbus0402556/Malbus0403172/Malbus0403948/Malbus0404520/Malbus0404814/Malbus0500343/Malbus0500422/Malbus0501082/Malbus0…
GO:1902600	proton transmembrane transport	BP	6/3126	15/18054	0.032491918	0.14079831	6	Malbus0100211/Malbus0100440/Malbus0300069/Malbus0302906/Malbus0700017/Malbus0700028
GO:0006413	translational initiation	BP	8/3126	23/18054	0.033820487	0.144152895	8	Malbus0104660/Malbus0403335/Malbus0404409/Malbus0600025/Malbus0604001/Malbus0700956/Malbus0800451/Malbus0801551
GO:0005737	cytoplasm	CC	19/3126	72/18054	0.034767564	0.145799462	19	Malbus0100600/Malbus0101090/Malbus0101851/Malbus0104313/Malbus0200437/Malbus0200705/Malbus0201847/Malbus0202064/Malbus0302546/Malbus0302660/Malbus0304094/Malbus0304775/Malbus0403291/Malbus0501547/Malbus0503918/Malbus0600924/Malbus0601108/Malbus0702786/Malbus0800249
GO:0005525	GTP binding	MF	61/3126	283/18054	0.036999012	0.152694334	61	Malbus0100117/Malbus0100901/Malbus0101629/Malbus0102214/Malbus0102303/Malbus0102734/Malbus0103131/Malbus0200853/Malbus0201497/Malbus0201582/Malbus0202355/Malbus0204019/Malbus0300124/Malbus0302953/Malbus0303558/Malbus0303709/Malbus0303797/Malbus0304003/Malbus0304722/Malbus0400908/Malbus0401075/Malbus0401591/Malbus0403172/Malbus0403759/Malbus0403981/Malbus0404520/Malbus0404814/Malbus0500343/Malbus0…
GO:0008641	ubiquitin-like modifier activating enzyme activity	MF	5/3126	12/18054	0.042104418	0.171049199	5	Malbus0203233/Malbus0505453/Malbus0701264/Malbus0701706/Malbus0704884
GO:0000155	phosphorelay sensor kinase activity	MF	6/3126	16/18054	0.044565142	0.178260568	6	Malbus0304663/Malbus0305073/Malbus0500375/Malbus0601006/Malbus0602178/Malbus0602179
GO:0005975	carbohydrate metabolic process	BP	95/3126	466/18054	0.045437077	0.178994546	95	Malbus0100099/Malbus0100624/Malbus0100656/Malbus0100810/Malbus0101230/Malbus0101602/Malbus0101626/Malbus0101737/Malbus0102648/Malbus0103405/Malbus0104994/Malbus0105152/Malbus0105153/Malbus0105650/Malbus0105776/Malbus0105903/Malbus0106062/Malbus0200031/Malbus0200051/Malbus0201083/Malbus0201314/Malbus0201461/Malbus0201498/Malbus0201585/Malbus0201736/Malbus0202060/Malbus0202238/Malbus0202250/Malbus0…
GO:0003743	translation initiation factor activity	MF	10/3126	34/18054	0.057233038	0.222027391	10	Malbus0104660/Malbus0200705/Malbus0403335/Malbus0404409/Malbus0600025/Malbus0604001/Malbus0700956/Malbus0704515/Malbus0800451/Malbus0801551
GO:0006265	DNA topological change	BP	5/3126	13/18054	0.058922654	0.222027391	5	Malbus0105007/Malbus0201478/Malbus0204623/Malbus0303393/Malbus0802218
GO:0006506	GPI anchor biosynthetic process	BP	5/3126	13/18054	0.058922654	0.222027391	5	Malbus0100206/Malbus0301330/Malbus0502787/Malbus0602960/Malbus0603589
GO:0009055	electron transfer activity	MF	35/3126	158/18054	0.068945778	0.25608432	35	Malbus0100700/Malbus0101852/Malbus0105608/Malbus0200016/Malbus0200953/Malbus0202396/Malbus0203235/Malbus0203886/Malbus0301145/Malbus0301281/Malbus0302597/Malbus0302893/Malbus0304385/Malbus0400789/Malbus0400935/Malbus0401262/Malbus0403361/Malbus0500115/Malbus0500242/Malbus0500410/Malbus0504541/Malbus0504778/Malbus0504779/Malbus0504781/Malbus0505464/Malbus0601087/Malbus0604185/Malbus0604204/Malbus0…
GO:0006334	nucleosome assembly	BP	9/3126	31/18054	0.074492302	0.272788712	9	Malbus0101330/Malbus0102439/Malbus0203159/Malbus0303812/Malbus0403264/Malbus0500628/Malbus0601411/Malbus0603617/Malbus0801390
GO:0008378	galactosyltransferase activity	MF	6/3126	18/18054	0.076104699	0.274822525	6	Malbus0401525/Malbus0502617/Malbus0502621/Malbus0504984/Malbus0505503/Malbus0602110
GO:0046034	ATP metabolic process	BP	4/3126	10/18054	0.078407591	0.279259912	4	Malbus0100211/Malbus0100440/Malbus0302906/Malbus0700028
GO:0016758	transferase activity, transferring hexosyl groups	MF	45/3126	212/18054	0.07993973	0.280869323	45	Malbus0100513/Malbus0101744/Malbus0201483/Malbus0202780/Malbus0300313/Malbus0301451/Malbus0302374/Malbus0302375/Malbus0305129/Malbus0400484/Malbus0400924/Malbus0402780/Malbus0404910/Malbus0500190/Malbus0500234/Malbus0502341/Malbus0502448/Malbus0502831/Malbus0502959/Malbus0503461/Malbus0504594/Malbus0504726/Malbus0504727/Malbus0601344/Malbus0602461/Malbus0604318/Malbus0700667/Malbus0701003/Malbus0…
GO:0051536	iron-sulfur cluster binding	MF	12/3126	46/18054	0.088402964	0.306463608	12	Malbus0102563/Malbus0103970/Malbus0203138/Malbus0301145/Malbus0400789/Malbus0505464/Malbus0701054/Malbus0702786/Malbus0702903/Malbus0702919/Malbus0800872/Malbus0800873
GO:0004553	hydrolase activity, hydrolyzing O-glycosyl compounds	MF	59/3126	289/18054	0.094282798	0.322546413	59	Malbus0100099/Malbus0100624/Malbus0100656/Malbus0101230/Malbus0101737/Malbus0102648/Malbus0103405/Malbus0104994/Malbus0105650/Malbus0105903/Malbus0201083/Malbus0201314/Malbus0201461/Malbus0202060/Malbus0202238/Malbus0202250/Malbus0202279/Malbus0203156/Malbus0203224/Malbus0204029/Malbus0204457/Malbus0204543/Malbus0205372/Malbus0205426/Malbus0300668/Malbus0300842/Malbus0301610/Malbus0302506/Malbus0…
GO:0000166	nucleotide binding	MF	16/3126	66/18054	0.095728287	0.323238371	16	Malbus0100600/Malbus0101426/Malbus0103820/Malbus0105606/Malbus0200437/Malbus0201488/Malbus0203510/Malbus0304775/Malbus0404075/Malbus0504832/Malbus0601326/Malbus0601674/Malbus0701923/Malbus0702901/Malbus0702936/Malbus0705313
GO:0050662	coenzyme binding	MF	13/3126	52/18054	0.103101958	0.343673193	13	Malbus0200147/Malbus0202035/Malbus0302388/Malbus0305130/Malbus0503207/Malbus0700775/Malbus0700858/Malbus0701975/Malbus0702916/Malbus0703130/Malbus0800573/Malbus0800845/Malbus0801729
GO:0004190	aspartic-type endopeptidase activity	MF	4/3126	11/18054	0.106899338	0.347422848	4	Malbus0105328/Malbus0200716/Malbus0203431/Malbus0603091
GO:0006888	ER to Golgi vesicle-mediated transport	BP	4/3126	11/18054	0.106899338	0.347422848	4	Malbus0100253/Malbus0304756/Malbus0604414/Malbus0701858
GO:0008610	lipid biosynthetic process	BP	6/3126	20/18054	0.11745877	0.377028152	6	Malbus0102217/Malbus0302557/Malbus0502928/Malbus0601703/Malbus0604290/Malbus0703911
GO:0006629	lipid metabolic process	BP	25/3126	114/18054	0.12021736	0.381176995	25	Malbus0101545/Malbus0102346/Malbus0102467/Malbus0203157/Malbus0203280/Malbus0300980/Malbus0302171/Malbus0302866/Malbus0303041/Malbus0303629/Malbus0303750/Malbus0304514/Malbus0305135/Malbus0403292/Malbus0404109/Malbus0404560/Malbus0500119/Malbus0701976/Malbus0702634/Malbus0705051/Malbus0801114/Malbus0801117/Malbus0801803/Malbus0801804/Malbus0803517
GO:0000148	1,3-beta-D-glucan synthase complex	CC	4/3126	12/18054	0.139296798	0.423091566	4	Malbus0104329/Malbus0203646/Malbus0401767/Malbus0404083
GO:0003843	1,3-beta-D-glucan synthase activity	MF	4/3126	12/18054	0.139296798	0.423091566	4	Malbus0104329/Malbus0203646/Malbus0401767/Malbus0404083
GO:0006075	(1->3)-beta-D-glucan biosynthetic process	BP	4/3126	12/18054	0.139296798	0.423091566	4	Malbus0104329/Malbus0203646/Malbus0401767/Malbus0404083
GO:0015079	potassium ion transmembrane transporter activity	MF	6/3126	21/18054	0.141572947	0.423091566	6	Malbus0101755/Malbus0403510/Malbus0600152/Malbus0603900/Malbus0704035/Malbus0801830
GO:0071805	potassium ion transmembrane transport	BP	6/3126	21/18054	0.141572947	0.423091566	6	Malbus0101755/Malbus0403510/Malbus0600152/Malbus0603900/Malbus0704035/Malbus0801830
GO:0000287	magnesium ion binding	MF	15/3126	66/18054	0.157917649	0.463554675	15	Malbus0100611/Malbus0101141/Malbus0101851/Malbus0101923/Malbus0102125/Malbus0302308/Malbus0304094/Malbus0504381/Malbus0601108/Malbus0604053/Malbus0701620/Malbus0703223/Malbus0703224/Malbus0704115/Malbus0803727
GO:0015035	protein disulfide oxidoreductase activity	MF	13/3126	56/18054	0.160002668	0.463554675	13	Malbus0101852/Malbus0200016/Malbus0202396/Malbus0203235/Malbus0301281/Malbus0304385/Malbus0403361/Malbus0500410/Malbus0504778/Malbus0504779/Malbus0504781/Malbus0601087/Malbus0801080
GO:0015031	protein transport	BP	11/3126	46/18054	0.160461234	0.463554675	11	Malbus0100316/Malbus0100344/Malbus0303906/Malbus0401159/Malbus0404646/Malbus0502296/Malbus0503264/Malbus0503386/Malbus0600616/Malbus0700176/Malbus0703620
GO:0004519	endonuclease activity	MF	4/3126	13/18054	0.175018639	0.494617894	4	Malbus0204906/Malbus0401024/Malbus0703628/Malbus0802702
GO:0035556	intracellular signal transduction	BP	4/3126	13/18054	0.175018639	0.494617894	4	Malbus0801114/Malbus0801117/Malbus0801803/Malbus0801804
GO:0003824	catalytic activity	MF	72/3126	376/18054	0.188234322	0.521954204	72	Malbus0100049/Malbus0100400/Malbus0100980/Malbus0101403/Malbus0101477/Malbus0101480/Malbus0102329/Malbus0102542/Malbus0102563/Malbus0103099/Malbus0103102/Malbus0103640/Malbus0103970/Malbus0104999/Malbus0105229/Malbus0105776/Malbus0200075/Malbus0200147/Malbus0200180/Malbus0200247/Malbus0200429/Malbus0200841/Malbus0200877/Malbus0200879/Malbus0201314/Malbus0202035/Malbus0202180/Malbus0202797/Malbus0…
GO:0008324	cation transmembrane transporter activity	MF	5/3126	18/18054	0.18870652	0.521954204	5	Malbus0203852/Malbus0403479/Malbus0500836/Malbus0500987/Malbus0500988
GO:0006298	mismatch repair	BP	4/3126	14/18054	0.213420857	0.578014821	4	Malbus0101745/Malbus0304689/Malbus0504422/Malbus0803945
GO:0030983	mismatched DNA binding	MF	4/3126	14/18054	0.213420857	0.578014821	4	Malbus0101745/Malbus0304689/Malbus0504422/Malbus0803945
GO:0005509	calcium ion binding	MF	46/3126	238/18054	0.227143819	0.608839103	46	Malbus0101502/Malbus0103984/Malbus0104630/Malbus0105776/Malbus0106138/Malbus0200092/Malbus0200737/Malbus0200914/Malbus0201206/Malbus0201392/Malbus0201419/Malbus0202899/Malbus0204204/Malbus0205124/Malbus0205128/Malbus0302274/Malbus0302522/Malbus0302861/Malbus0303098/Malbus0303440/Malbus0305066/Malbus0400456/Malbus0401502/Malbus0404336/Malbus0500332/Malbus0500457/Malbus0501723/Malbus0501726/Malbus0…
GO:0006310	DNA recombination	BP	3/3126	10/18054	0.243026574	0.625612963	3	Malbus0100273/Malbus0100275/Malbus0702015
GO:0008131	primary amine oxidase activity	MF	3/3126	10/18054	0.243026574	0.625612963	3	Malbus0504714/Malbus0504715/Malbus0504716
GO:0008654	phospholipid biosynthetic process	BP	3/3126	10/18054	0.243026574	0.625612963	3	Malbus0203677/Malbus0205395/Malbus0702701
GO:0009308	amine metabolic process	BP	3/3126	10/18054	0.243026574	0.625612963	3	Malbus0504714/Malbus0504715/Malbus0504716
GO:0008272	sulfate transport	BP	4/3126	15/18054	0.25383801	0.635878643	4	Malbus0102381/Malbus0300664/Malbus0700161/Malbus0802536
GO:0015116	sulfate transmembrane transporter activity	MF	4/3126	15/18054	0.25383801	0.635878643	4	Malbus0102381/Malbus0300664/Malbus0700161/Malbus0802536
GO:0016592	mediator complex	CC	5/3126	20/18054	0.256797144	0.635878643	5	Malbus0100801/Malbus0105978/Malbus0300518/Malbus0400669/Malbus0505124
GO:0016853	isomerase activity	MF	5/3126	20/18054	0.256797144	0.635878643	5	Malbus0403464/Malbus0604355/Malbus0703745/Malbus0704919/Malbus0802805
GO:0030246	carbohydrate binding	MF	17/3126	84/18054	0.278857014	0.680177793	17	Malbus0101919/Malbus0102741/Malbus0103815/Malbus0104076/Malbus0203480/Malbus0302006/Malbus0302135/Malbus0400384/Malbus0402557/Malbus0500571/Malbus0502621/Malbus0504984/Malbus0601078/Malbus0602110/Malbus0702109/Malbus0705030/Malbus0801452
GO:0003872	6-phosphofructokinase activity	MF	3/3126	11/18054	0.294074288	0.680177793	3	Malbus0104806/Malbus0403184/Malbus0502992
GO:0006904	vesicle docking involved in exocytosis	BP	3/3126	11/18054	0.294074288	0.680177793	3	Malbus0101566/Malbus0102804/Malbus0503928
GO:0010215	cellulose microfibril organization	BP	3/3126	11/18054	0.294074288	0.680177793	3	Malbus0300411/Malbus0402262/Malbus0604483
GO:0031225	anchored component of membrane	CC	3/3126	11/18054	0.294074288	0.680177793	3	Malbus0300411/Malbus0402262/Malbus0604483
GO:0015743	malate transport	BP	4/3126	16/18054	0.295615733	0.680177793	4	Malbus0100138/Malbus0100139/Malbus0100142/Malbus0101211
GO:0019888	protein phosphatase regulator activity	MF	4/3126	16/18054	0.295615733	0.680177793	4	Malbus0103118/Malbus0105476/Malbus0200825/Malbus0702932
GO:0031047	gene silencing by RNA	BP	4/3126	16/18054	0.295615733	0.680177793	4	Malbus0201405/Malbus0201406/Malbus0201408/Malbus0500684
GO:0006979	response to oxidative stress	BP	25/3126	129/18054	0.300202705	0.684672836	25	Malbus0101173/Malbus0102183/Malbus0102320/Malbus0103018/Malbus0105406/Malbus0106131/Malbus0201682/Malbus0400438/Malbus0401275/Malbus0402979/Malbus0404012/Malbus0404013/Malbus0404014/Malbus0404017/Malbus0500346/Malbus0503389/Malbus0504512/Malbus0505251/Malbus0600203/Malbus0601003/Malbus0601089/Malbus0701654/Malbus0702168/Malbus0803204/Malbus0803220
GO:0016579	protein deubiquitination	BP	9/3126	43/18054	0.322404233	0.728913918	9	Malbus0100932/Malbus0201248/Malbus0202059/Malbus0303341/Malbus0401326/Malbus0500540/Malbus0600712/Malbus0700289/Malbus0700714
GO:0006807	nitrogen compound metabolic process	BP	5/3126	22/18054	0.329586423	0.738172113	5	Malbus0103146/Malbus0103971/Malbus0203145/Malbus0603459/Malbus0800766
GO:0004866	endopeptidase inhibitor activity	MF	8/3126	38/18054	0.332177451	0.738172113	8	Malbus0200909/Malbus0603170/Malbus0603172/Malbus0603177/Malbus0603179/Malbus0603181/Malbus0603207/Malbus0603229
GO:0015977	carbon fixation	BP	3/3126	12/18054	0.345666784	0.748944699	3	Malbus0102784/Malbus0401552/Malbus0703057
GO:0016831	carboxy-lyase activity	MF	3/3126	12/18054	0.345666784	0.748944699	3	Malbus0203119/Malbus0303926/Malbus0801453
GO:0048038	quinone binding	MF	3/3126	12/18054	0.345666784	0.748944699	3	Malbus0504714/Malbus0504715/Malbus0504716
GO:0019752	carboxylic acid metabolic process	BP	3/3126	13/18054	0.396861228	0.852759663	3	Malbus0203119/Malbus0303926/Malbus0801453
GO:0016787	hydrolase activity	MF	39/3126	216/18054	0.413931106	0.867100815	39	Malbus0100023/Malbus0101299/Malbus0101591/Malbus0102310/Malbus0104260/Malbus0105027/Malbus0201216/Malbus0201944/Malbus0203818/Malbus0302844/Malbus0401024/Malbus0402366/Malbus0404110/Malbus0500926/Malbus0501785/Malbus0502695/Malbus0503980/Malbus0504048/Malbus0600446/Malbus0600447/Malbus0600658/Malbus0603018/Malbus0603027/Malbus0603203/Malbus0603285/Malbus0603388/Malbus0604226/Malbus0604603/Malbus0…
GO:0036459	thiol-dependent ubiquitinyl hydrolase activity	MF	8/3126	41/18054	0.417053819	0.867100815	8	Malbus0100932/Malbus0201248/Malbus0202059/Malbus0303341/Malbus0401326/Malbus0500540/Malbus0600712/Malbus0700714
GO:0003993	acid phosphatase activity	MF	4/3126	19/18054	0.423193138	0.867100815	4	Malbus0502695/Malbus0503980/Malbus0604603/Malbus0701198
GO:0009058	biosynthetic process	BP	17/3126	92/18054	0.425981858	0.867100815	17	Malbus0100160/Malbus0102329/Malbus0200706/Malbus0202180/Malbus0202740/Malbus0202744/Malbus0202806/Malbus0205491/Malbus0302549/Malbus0302931/Malbus0303422/Malbus0405085/Malbus0500909/Malbus0503233/Malbus0603851/Malbus0703736/Malbus0704606
GO:0006418	tRNA aminoacylation for protein translation	BP	9/3126	47/18054	0.428194224	0.867100815	9	Malbus0101426/Malbus0103820/Malbus0105606/Malbus0200437/Malbus0203510/Malbus0601674/Malbus0702901/Malbus0702936/Malbus0705313
GO:0016760	cellulose synthase (UDP-forming) activity	MF	7/3126	36/18054	0.43438034	0.867100815	7	Malbus0200866/Malbus0204671/Malbus0205492/Malbus0205609/Malbus0304670/Malbus0401313/Malbus0703494
GO:0030244	cellulose biosynthetic process	BP	7/3126	36/18054	0.43438034	0.867100815	7	Malbus0200866/Malbus0204671/Malbus0205492/Malbus0205609/Malbus0304670/Malbus0401313/Malbus0703494
GO:0004499	N,N-dimethylaniline monooxygenase activity	MF	5/3126	25/18054	0.440896613	0.867100815	5	Malbus0200722/Malbus0204307/Malbus0303968/Malbus0402458/Malbus0501717
GO:0004525	ribonuclease III activity	MF	3/3126	14/18054	0.44689042	0.867100815	3	Malbus0403966/Malbus0403970/Malbus0504126
GO:0007034	vacuolar transport	BP	3/3126	14/18054	0.44689042	0.867100815	3	Malbus0102535/Malbus0400364/Malbus0402750
GO:0007186	G-protein coupled receptor signaling pathway	BP	3/3126	14/18054	0.44689042	0.867100815	3	Malbus0102400/Malbus0500771/Malbus0602232
GO:0010181	FMN binding	MF	3/3126	14/18054	0.44689042	0.867100815	3	Malbus0505121/Malbus0600413/Malbus0600417
GO:0051087	chaperone binding	MF	3/3126	14/18054	0.44689042	0.867100815	3	Malbus0500971/Malbus0501235/Malbus0503958
GO:0016301	kinase activity	MF	6/3126	31/18054	0.45413956	0.874639153	6	Malbus0101058/Malbus0300983/Malbus0402426/Malbus0602677/Malbus0604049/Malbus0800178
GO:0004812	aminoacyl-tRNA ligase activity	MF	10/3126	54/18054	0.462819349	0.882087266	10	Malbus0101426/Malbus0103820/Malbus0105606/Malbus0200437/Malbus0203510/Malbus0601674/Malbus0702901/Malbus0702936/Malbus0705071/Malbus0705313
GO:0016627	oxidoreductase activity, acting on the CH-CH group of donors	MF	4/3126	20/18054	0.464792136	0.882087266	4	Malbus0302171/Malbus0601547/Malbus0702634/Malbus0803517
GO:0003700	DNA-binding transcription factor activity	MF	84/3126	480/18054	0.476001368	0.889203132	84	Malbus0100307/Malbus0101030/Malbus0101220/Malbus0101835/Malbus0101988/Malbus0102437/Malbus0102494/Malbus0103559/Malbus0104108/Malbus0105136/Malbus0105358/Malbus0105390/Malbus0105948/Malbus0200292/Malbus0200486/Malbus0200515/Malbus0200537/Malbus0200738/Malbus0200760/Malbus0201093/Malbus0201192/Malbus0201196/Malbus0201619/Malbus0201834/Malbus0202567/Malbus0203868/Malbus0300425/Malbus0301440/Malbus0…
GO:0003712	transcription coregulator activity	MF	5/3126	26/18054	0.477244537	0.889203132	5	Malbus0100801/Malbus0105978/Malbus0300518/Malbus0400669/Malbus0505124
GO:0004601	peroxidase activity	MF	24/3126	135/18054	0.478801686	0.889203132	24	Malbus0101173/Malbus0102183/Malbus0103018/Malbus0105406/Malbus0106131/Malbus0201682/Malbus0400438/Malbus0401275/Malbus0402979/Malbus0404012/Malbus0404013/Malbus0404014/Malbus0404017/Malbus0503389/Malbus0504324/Malbus0504512/Malbus0505251/Malbus0601003/Malbus0601089/Malbus0701654/Malbus0702168/Malbus0704824/Malbus0803204/Malbus0803220
GO:0006351	transcription, DNA-templated	BP	18/3126	101/18054	0.487304506	0.898575685	18	Malbus0100307/Malbus0105899/Malbus0200950/Malbus0202567/Malbus0205139/Malbus0303416/Malbus0401568/Malbus0501761/Malbus0600118/Malbus0601158/Malbus0601369/Malbus0602862/Malbus0701208/Malbus0702145/Malbus0703267/Malbus0704923/Malbus0802591/Malbus0802773
GO:0000159	protein phosphatase type 2A complex	CC	3/3126	15/18054	0.495153522	0.900279132	3	Malbus0103118/Malbus0105476/Malbus0200825
GO:0006520	cellular amino acid metabolic process	BP	3/3126	15/18054	0.495153522	0.900279132	3	Malbus0200552/Malbus0202302/Malbus0601511
GO:0016702	oxidoreductase activity, acting on single donors with incorporation of molecular oxygen, incorporation of two atoms of oxygen	MF	9/3126	50/18054	0.507034959	0.915479788	9	Malbus0100707/Malbus0200685/Malbus0203575/Malbus0401793/Malbus0404498/Malbus0500637/Malbus0500638/Malbus0500639/Malbus0705299
GO:0046872	metal ion binding	MF	43/3126	247/18054	0.51088007	0.916060815	43	Malbus0100478/Malbus0100707/Malbus0101238/Malbus0201606/Malbus0202478/Malbus0202562/Malbus0202657/Malbus0203575/Malbus0300329/Malbus0300569/Malbus0301209/Malbus0302546/Malbus0302772/Malbus0303875/Malbus0304224/Malbus0304618/Malbus0304979/Malbus0401114/Malbus0404199/Malbus0500637/Malbus0500638/Malbus0500639/Malbus0502695/Malbus0503980/Malbus0504874/Malbus0505049/Malbus0602800/Malbus0604058/Malbus0…
GO:0050661	NADP binding	MF	8/3126	45/18054	0.52855276	0.925738047	8	Malbus0200722/Malbus0204307/Malbus0300486/Malbus0301192/Malbus0303968/Malbus0402458/Malbus0501717/Malbus0604214
GO:0008107	galactoside 2-alpha-L-fucosyltransferase activity	MF	2/3126	10/18054	0.537874508	0.925738047	2	Malbus0204267/Malbus0705080
GO:0016226	iron-sulfur cluster assembly	BP	2/3126	10/18054	0.537874508	0.925738047	2	Malbus0303245/Malbus0702786
GO:0042546	cell wall biogenesis	BP	2/3126	10/18054	0.537874508	0.925738047	2	Malbus0204267/Malbus0705080
GO:0003774	motor activity	MF	3/3126	16/18054	0.541200705	0.925738047	3	Malbus0303966/Malbus0402101/Malbus0402177
GO:0016459	myosin complex	CC	3/3126	16/18054	0.541200705	0.925738047	3	Malbus0303966/Malbus0402101/Malbus0402177
GO:0071949	FAD binding	MF	3/3126	16/18054	0.541200705	0.925738047	3	Malbus0601298/Malbus0700674/Malbus0800833
GO:0030170	pyridoxal phosphate binding	MF	11/3126	64/18054	0.562374079	0.940951497	11	Malbus0200706/Malbus0203119/Malbus0205491/Malbus0301495/Malbus0303926/Malbus0405085/Malbus0500909/Malbus0505299/Malbus0703736/Malbus0704606/Malbus0801453
GO:0016567	protein ubiquitination	BP	12/3126	70/18054	0.564571541	0.940951497	12	Malbus0102521/Malbus0104647/Malbus0201496/Malbus0301885/Malbus0305088/Malbus0400561/Malbus0401339/Malbus0504123/Malbus0601419/Malbus0603866/Malbus0703316/Malbus0704719
GO:0009725	response to hormone	BP	7/3126	41/18054	0.580655713	0.940951497	7	Malbus0102841/Malbus0106031/Malbus0301993/Malbus0404021/Malbus0501112/Malbus0700604/Malbus0703492
GO:0006139	nucleobase-containing compound metabolic process	BP	4/3126	23/18054	0.581674577	0.940951497	4	Malbus0106159/Malbus0202027/Malbus0303214/Malbus0400264
GO:0008236	serine-type peptidase activity	MF	4/3126	23/18054	0.581674577	0.940951497	4	Malbus0200420/Malbus0203704/Malbus0304421/Malbus0505133
GO:0016798	hydrolase activity, acting on glycosyl bonds	MF	4/3126	23/18054	0.581674577	0.940951497	4	Malbus0105650/Malbus0201083/Malbus0504604/Malbus0700989
GO:0009116	nucleoside metabolic process	BP	3/3126	17/18054	0.584714792	0.940951497	3	Malbus0104338/Malbus0200247/Malbus0201117
GO:0005985	sucrose metabolic process	BP	2/3126	11/18054	0.592052334	0.940951497	2	Malbus0203117/Malbus0505074
GO:0008483	transaminase activity	MF	2/3126	11/18054	0.592052334	0.940951497	2	Malbus0301495/Malbus0505299
GO:0010274	hydrotropism	BP	2/3126	11/18054	0.592052334	0.940951497	2	Malbus0302061/Malbus0504399
GO:0016157	sucrose synthase activity	MF	2/3126	11/18054	0.592052334	0.940951497	2	Malbus0203117/Malbus0505074
GO:0016746	transferase activity, transferring acyl groups	MF	5/3126	30/18054	0.61240471	0.940951497	5	Malbus0100319/Malbus0102893/Malbus0500647/Malbus0702505/Malbus0800428
GO:0005992	trehalose biosynthetic process	BP	4/3126	24/18054	0.61721501	0.940951497	4	Malbus0100400/Malbus0704398/Malbus0704594/Malbus0802491
GO:0042254	ribosome biogenesis	BP	3/3126	18/18054	0.62549199	0.940951497	3	Malbus0200803/Malbus0503047/Malbus0801151
GO:0003899	DNA-directed 5'-3' RNA polymerase activity	MF	10/3126	61/18054	0.628054466	0.940951497	10	Malbus0105899/Malbus0200950/Malbus0205139/Malbus0303416/Malbus0501761/Malbus0600118/Malbus0601158/Malbus0601369/Malbus0602862/Malbus0703267
GO:0005337	nucleoside transmembrane transporter activity	MF	2/3126	12/18054	0.641329444	0.940951497	2	Malbus0203370/Malbus0701565
GO:0008081	phosphoric diester hydrolase activity	MF	2/3126	12/18054	0.641329444	0.940951497	2	Malbus0303041/Malbus0704822
GO:0019239	deaminase activity	MF	2/3126	12/18054	0.641329444	0.940951497	2	Malbus0502605/Malbus0505467
GO:1901642	nucleoside transmembrane transport	BP	2/3126	12/18054	0.641329444	0.940951497	2	Malbus0203370/Malbus0701565
GO:0000160	phosphorelay signal transduction system	BP	13/3126	80/18054	0.645231274	0.940951497	13	Malbus0100846/Malbus0104693/Malbus0200937/Malbus0201157/Malbus0304055/Malbus0305073/Malbus0500375/Malbus0501751/Malbus0503779/Malbus0504881/Malbus0601006/Malbus0602178/Malbus0704147
GO:0006855	drug transmembrane transport	BP	11/3126	68/18054	0.647644976	0.940951497	11	Malbus0102638/Malbus0204699/Malbus0303262/Malbus0400510/Malbus0401290/Malbus0401291/Malbus0601636/Malbus0603681/Malbus0604041/Malbus0700907/Malbus0803198
GO:0015238	drug transmembrane transporter activity	MF	11/3126	68/18054	0.647644976	0.940951497	11	Malbus0102638/Malbus0204699/Malbus0303262/Malbus0400510/Malbus0401290/Malbus0401291/Malbus0601636/Malbus0603681/Malbus0604041/Malbus0700907/Malbus0803198
GO:0015297	antiporter activity	MF	11/3126	68/18054	0.647644976	0.940951497	11	Malbus0102638/Malbus0204699/Malbus0303262/Malbus0400510/Malbus0401290/Malbus0401291/Malbus0601636/Malbus0603681/Malbus0604041/Malbus0700907/Malbus0803198
GO:0001522	pseudouridine synthesis	BP	4/3126	25/18054	0.650799467	0.940951497	4	Malbus0405059/Malbus0503047/Malbus0801947/Malbus0803791
GO:0004252	serine-type endopeptidase activity	MF	19/3126	117/18054	0.65869401	0.940951497	19	Malbus0200420/Malbus0201026/Malbus0201142/Malbus0202164/Malbus0302611/Malbus0302612/Malbus0302943/Malbus0302947/Malbus0304551/Malbus0402788/Malbus0402947/Malbus0501577/Malbus0501908/Malbus0504343/Malbus0505043/Malbus0505106/Malbus0602557/Malbus0704251/Malbus0704480
GO:0009451	RNA modification	BP	3/3126	19/18054	0.663423025	0.940951497	3	Malbus0405059/Malbus0801947/Malbus0803791
GO:0009982	pseudouridine synthase activity	MF	3/3126	19/18054	0.663423025	0.940951497	3	Malbus0405059/Malbus0801947/Malbus0803791
GO:0006511	ubiquitin-dependent protein catabolic process	BP	19/3126	118/18054	0.673791206	0.940951497	19	Malbus0103551/Malbus0104168/Malbus0105937/Malbus0304044/Malbus0402242/Malbus0500333/Malbus0502393/Malbus0502673/Malbus0503310/Malbus0503748/Malbus0503829/Malbus0504801/Malbus0600248/Malbus0600985/Malbus0601348/Malbus0601415/Malbus0703162/Malbus0704478/Malbus0800914
GO:0006357	regulation of transcription by RNA polymerase II	BP	4/3126	26/18054	0.682354909	0.940951497	4	Malbus0105978/Malbus0300518/Malbus0400669/Malbus0505124
GO:0007275	multicellular organism development	BP	4/3126	26/18054	0.682354909	0.940951497	4	Malbus0103551/Malbus0104168/Malbus0304044/Malbus0503748
GO:0016779	nucleotidyltransferase activity	MF	4/3126	26/18054	0.682354909	0.940951497	4	Malbus0201608/Malbus0202806/Malbus0600921/Malbus0603851
GO:0006396	RNA processing	BP	7/3126	45/18054	0.682895534	0.940951497	7	Malbus0303214/Malbus0403966/Malbus0403970/Malbus0504126/Malbus0504740/Malbus0600921/Malbus0702105
GO:0003697	single-stranded DNA binding	MF	2/3126	13/18054	0.685778211	0.940951497	2	Malbus0303476/Malbus0304870
GO:0043022	ribosome binding	MF	2/3126	13/18054	0.685778211	0.940951497	2	Malbus0204302/Malbus0601998
GO:0043039	tRNA aminoacylation	BP	2/3126	13/18054	0.685778211	0.940951497	2	Malbus0601674/Malbus0705071
GO:0050664	oxidoreductase activity, acting on NAD(P)H, oxygen as acceptor	MF	2/3126	13/18054	0.685778211	0.940951497	2	Malbus0504324/Malbus0704824
GO:0061630	ubiquitin protein ligase activity	MF	2/3126	13/18054	0.685778211	0.940951497	2	Malbus0202613/Malbus0402208
GO:0004185	serine-type carboxypeptidase activity	MF	10/3126	64/18054	0.690084486	0.940951497	10	Malbus0104407/Malbus0201368/Malbus0400626/Malbus0402082/Malbus0404853/Malbus0700601/Malbus0701265/Malbus0701991/Malbus0705300/Malbus0801733
GO:0004518	nuclease activity	MF	3/3126	20/18054	0.698475534	0.940951497	3	Malbus0101563/Malbus0204959/Malbus0302641
GO:0006284	base-excision repair	BP	3/3126	20/18054	0.698475534	0.940951497	3	Malbus0200088/Malbus0502105/Malbus0505415
GO:0008033	tRNA processing	BP	3/3126	20/18054	0.698475534	0.940951497	3	Malbus0102326/Malbus0104973/Malbus0504690
GO:0043565	sequence-specific DNA binding	MF	35/3126	217/18054	0.705778816	0.945889135	35	Malbus0100307/Malbus0101220/Malbus0102437/Malbus0103559/Malbus0105390/Malbus0200669/Malbus0200760/Malbus0201192/Malbus0202567/Malbus0301983/Malbus0303163/Malbus0303788/Malbus0304210/Malbus0400674/Malbus0401568/Malbus0402236/Malbus0402811/Malbus0502801/Malbus0503451/Malbus0503599/Malbus0504884/Malbus0504940/Malbus0600187/Malbus0601136/Malbus0601346/Malbus0602203/Malbus0603913/Malbus0704660/Malbus0…
GO:0008138	protein tyrosine/serine/threonine phosphatase activity	MF	3/3126	21/18054	0.730678162	0.964346813	3	Malbus0100271/Malbus0201369/Malbus0801010
GO:0008146	sulfotransferase activity	MF	3/3126	21/18054	0.730678162	0.964346813	3	Malbus0502221/Malbus0502790/Malbus0503581
GO:0016311	dephosphorylation	BP	3/3126	21/18054	0.730678162	0.964346813	3	Malbus0100271/Malbus0201369/Malbus0801010
GO:0004842	ubiquitin-protein transferase activity	MF	12/3126	80/18054	0.751549803	0.98688358	12	Malbus0102521/Malbus0104647/Malbus0201496/Malbus0301885/Malbus0305088/Malbus0400561/Malbus0401339/Malbus0504123/Malbus0601419/Malbus0603866/Malbus0703316/Malbus0704719
GO:0005096	GTPase activator activity	MF	3/3126	22/18054	0.760106563	0.993104053	3	Malbus0303991/Malbus0702758/Malbus0705242
GO:0006952	defense response	BP	7/3126	50/18054	0.786098025	0.999999992	7	Malbus0403014/Malbus0403717/Malbus0403718/Malbus0405042/Malbus0502004/Malbus0502387/Malbus0602817
GO:0016844	strictosidine synthase activity	MF	2/3126	16/18054	0.79245138	0.999999992	2	Malbus0303422/Malbus0503233
GO:0030247	polysaccharide binding	MF	9/3126	64/18054	0.800888264	0.999999992	9	Malbus0105160/Malbus0105195/Malbus0105212/Malbus0201807/Malbus0403215/Malbus0504097/Malbus0504995/Malbus0505517/Malbus0601819
GO:0008289	lipid binding	MF	5/3126	38/18054	0.811536425	0.999999992	5	Malbus0200668/Malbus0400673/Malbus0403996/Malbus0702089/Malbus0801013
GO:0004650	polygalacturonase activity	MF	11/3126	80/18054	0.839756564	0.999999992	11	Malbus0101602/Malbus0101626/Malbus0200031/Malbus0200051/Malbus0201498/Malbus0302755/Malbus0402143/Malbus0403710/Malbus0501294/Malbus0600102/Malbus0703236
GO:0005247	voltage-gated chloride channel activity	MF	1/3126	10/18054	0.850701613	0.999999992	1	Malbus0603210
GO:0006821	chloride transport	BP	1/3126	10/18054	0.850701613	0.999999992	1	Malbus0603210
GO:0034968	histone lysine methylation	BP	3/3126	26/18054	0.852613451	0.999999992	3	Malbus0102555/Malbus0303081/Malbus0303904
GO:0050660	flavin adenine dinucleotide binding	MF	14/3126	102/18054	0.864192872	0.999999992	14	Malbus0103860/Malbus0105235/Malbus0200722/Malbus0204307/Malbus0303968/Malbus0402458/Malbus0501717/Malbus0600484/Malbus0702776/Malbus0702778/Malbus0703886/Malbus0703899/Malbus0703908/Malbus0703909
GO:0008408	3'-5' exonuclease activity	MF	2/3126	19/18054	0.865782824	0.999999992	2	Malbus0202027/Malbus0303214
GO:0006397	mRNA processing	BP	2/3126	22/18054	0.914595308	0.999999992	2	Malbus0404339/Malbus0500401
GO:0016773	phosphotransferase activity, alcohol group as acceptor	MF	1/3126	13/18054	0.915632858	0.999999992	1	Malbus0106062
GO:0016614	oxidoreductase activity, acting on CH-OH group of donors	MF	2/3126	23/18054	0.926759493	0.999999992	2	Malbus0301192/Malbus0604214
GO:0016307	phosphatidylinositol phosphate kinase activity	MF	1/3126	14/18054	0.930251321	0.999999992	1	Malbus0704807
GO:0046488	phosphatidylinositol metabolic process	BP	1/3126	14/18054	0.930251321	0.999999992	1	Malbus0704807
GO:0006352	DNA-templated transcription, initiation	BP	2/3126	24/18054	0.937273267	0.999999992	2	Malbus0403062/Malbus0504977
GO:0007165	signal transduction	BP	39/3126	277/18054	0.938089613	0.999999992	39	Malbus0101775/Malbus0102671/Malbus0103118/Malbus0104382/Malbus0105476/Malbus0200825/Malbus0205080/Malbus0302286/Malbus0304391/Malbus0304663/Malbus0305073/Malbus0402602/Malbus0404494/Malbus0500375/Malbus0500508/Malbus0500710/Malbus0500870/Malbus0502650/Malbus0502652/Malbus0601006/Malbus0601841/Malbus0602178/Malbus0602179/Malbus0602991/Malbus0603419/Malbus0603568/Malbus0603596/Malbus0604518/Malbus0…
GO:0016829	lyase activity	MF	4/3126	41/18054	0.941155183	0.999999992	4	Malbus0101708/Malbus0501626/Malbus0600523/Malbus0701620
GO:0004970	ionotropic glutamate receptor activity	MF	1/3126	15/18054	0.942337483	0.999999992	1	Malbus0401288
GO:0003723	RNA binding	MF	36/3126	261/18054	0.948225209	0.999999992	36	Malbus0101288/Malbus0101894/Malbus0102212/Malbus0103612/Malbus0103613/Malbus0104644/Malbus0104660/Malbus0104970/Malbus0105757/Malbus0201185/Malbus0201753/Malbus0204302/Malbus0300183/Malbus0302338/Malbus0303067/Malbus0305034/Malbus0404409/Malbus0405059/Malbus0504235/Malbus0504381/Malbus0504740/Malbus0600286/Malbus0600921/Malbus0601998/Malbus0602107/Malbus0700280/Malbus0701365/Malbus0704115/Malbus0…
GO:0005618	cell wall	CC	3/3126	34/18054	0.949175991	0.999999992	3	Malbus0100624/Malbus0100656/Malbus0702024
GO:0006073	cellular glucan metabolic process	BP	3/3126	34/18054	0.949175991	0.999999992	3	Malbus0100624/Malbus0100656/Malbus0702024
GO:0016762	xyloglucan:xyloglucosyl transferase activity	MF	3/3126	34/18054	0.949175991	0.999999992	3	Malbus0100624/Malbus0100656/Malbus0702024
GO:0018024	histone-lysine N-methyltransferase activity	MF	3/3126	34/18054	0.949175991	0.999999992	3	Malbus0102555/Malbus0303081/Malbus0303904
GO:0048046	apoplast	CC	3/3126	34/18054	0.949175991	0.999999992	3	Malbus0100624/Malbus0100656/Malbus0702024
GO:0006812	cation transport	BP	8/3126	75/18054	0.960487594	0.999999992	8	Malbus0203852/Malbus0303990/Malbus0403479/Malbus0500836/Malbus0500987/Malbus0500988/Malbus0504766/Malbus0705125
GO:0006633	fatty acid biosynthetic process	BP	3/3126	36/18054	0.96161515	0.999999992	3	Malbus0301676/Malbus0402372/Malbus0504456
GO:0008171	O-methyltransferase activity	MF	5/3126	53/18054	0.964428411	0.999999992	5	Malbus0201514/Malbus0202058/Malbus0503615/Malbus0703017/Malbus0703337
GO:0042626	ATPase activity, coupled to transmembrane movement of substances	MF	10/3126	92/18054	0.968468648	0.999999992	10	Malbus0101608/Malbus0103098/Malbus0200159/Malbus0205298/Malbus0300069/Malbus0301542/Malbus0403877/Malbus0404365/Malbus0602495/Malbus0801533
GO:0045735	nutrient reservoir activity	MF	6/3126	63/18054	0.972313087	0.999999992	6	Malbus0100262/Malbus0103275/Malbus0103325/Malbus0103327/Malbus0500724/Malbus0500727
GO:0031625	ubiquitin protein ligase binding	MF	2/3126	30/18054	0.975809754	0.999999992	2	Malbus0504801/Malbus0703162
GO:0022857	transmembrane transporter activity	MF	34/3126	263/18054	0.979071505	0.999999992	34	Malbus0100418/Malbus0102693/Malbus0105233/Malbus0200195/Malbus0200349/Malbus0200691/Malbus0202240/Malbus0202353/Malbus0202483/Malbus0202819/Malbus0303843/Malbus0400296/Malbus0400721/Malbus0400732/Malbus0402657/Malbus0404096/Malbus0404275/Malbus0404492/Malbus0501773/Malbus0502927/Malbus0503772/Malbus0503808/Malbus0503888/Malbus0504755/Malbus0600033/Malbus0601133/Malbus0601472/Malbus0601856/Malbus0…
GO:0016887	ATPase activity	MF	20/3126	177/18054	0.99008034	0.999999992	20	Malbus0100440/Malbus0101608/Malbus0102714/Malbus0102912/Malbus0103069/Malbus0103098/Malbus0105488/Malbus0200159/Malbus0202206/Malbus0205298/Malbus0301542/Malbus0304351/Malbus0400638/Malbus0403877/Malbus0404365/Malbus0602495/Malbus0703813/Malbus0704748/Malbus0801533/Malbus0802004
GO:0005506	iron ion binding	MF	53/3126	403/18054	0.991075434	0.999999992	53	Malbus0100022/Malbus0100915/Malbus0102217/Malbus0102224/Malbus0103693/Malbus0104804/Malbus0105894/Malbus0106021/Malbus0201055/Malbus0202445/Malbus0202984/Malbus0203041/Malbus0203537/Malbus0203538/Malbus0203547/Malbus0205031/Malbus0302557/Malbus0302591/Malbus0303919/Malbus0303920/Malbus0304315/Malbus0404327/Malbus0500056/Malbus0500065/Malbus0500569/Malbus0502928/Malbus0503471/Malbus0503473/Malbus0…
GO:0005516	calmodulin binding	MF	2/3126	37/18054	0.992338386	0.999999992	2	Malbus0200182/Malbus0403373
GO:0006887	exocytosis	BP	2/3126	38/18054	0.993515689	0.999999992	2	Malbus0105691/Malbus0203290
GO:0030599	pectinesterase activity	MF	11/3126	117/18054	0.994742478	0.999999992	11	Malbus0102639/Malbus0301532/Malbus0304279/Malbus0304876/Malbus0401659/Malbus0402828/Malbus0501921/Malbus0505058/Malbus0505061/Malbus0704726/Malbus0705169
GO:0042545	cell wall modification	BP	11/3126	117/18054	0.994742478	0.999999992	11	Malbus0102639/Malbus0301532/Malbus0304279/Malbus0304876/Malbus0401659/Malbus0402828/Malbus0501921/Malbus0505058/Malbus0505061/Malbus0704726/Malbus0705169
GO:0003690	double-stranded DNA binding	MF	3/3126	51/18054	0.995881109	0.999999992	3	Malbus0403563/Malbus0403846/Malbus0403848
GO:0000145	exocyst	CC	2/3126	41/18054	0.996081842	0.999999992	2	Malbus0105691/Malbus0203290
GO:0009733	response to auxin	BP	10/3126	113/18054	0.996583647	0.999999992	10	Malbus0105365/Malbus0106032/Malbus0201443/Malbus0202029/Malbus0304070/Malbus0304393/Malbus0402866/Malbus0505077/Malbus0505081/Malbus0700022
GO:0004857	enzyme inhibitor activity	MF	15/3126	152/18054	0.996621002	0.999999992	15	Malbus0201481/Malbus0201518/Malbus0205429/Malbus0301341/Malbus0301532/Malbus0304876/Malbus0401659/Malbus0402828/Malbus0402885/Malbus0500205/Malbus0501921/Malbus0503786/Malbus0505058/Malbus0505061/Malbus0704726
GO:0016705	oxidoreductase activity, acting on paired donors, with incorporation or reduction of molecular oxygen	MF	46/3126	372/18054	0.996715373	0.999999992	46	Malbus0100022/Malbus0100915/Malbus0102224/Malbus0103693/Malbus0104804/Malbus0105894/Malbus0106021/Malbus0201055/Malbus0202445/Malbus0202984/Malbus0203041/Malbus0203537/Malbus0203538/Malbus0203547/Malbus0205031/Malbus0302591/Malbus0303919/Malbus0303920/Malbus0304315/Malbus0404327/Malbus0500056/Malbus0500065/Malbus0500569/Malbus0503471/Malbus0503473/Malbus0504041/Malbus0504469/Malbus0600181/Malbus0…
GO:0005216	ion channel activity	MF	1/3126	31/18054	0.997258877	0.999999992	1	Malbus0801426
GO:0010333	terpene synthase activity	MF	1/3126	31/18054	0.997258877	0.999999992	1	Malbus0701620
GO:0006811	ion transport	BP	1/3126	32/18054	0.997734311	0.999999992	1	Malbus0801426
GO:0004674	protein serine/threonine kinase activity	MF	2/3126	45/18054	0.998011919	0.999999992	2	Malbus0202437/Malbus0205296
GO:0015299	solute:proton antiporter activity	MF	3/3126	57/18054	0.998389857	0.999999992	3	Malbus0303990/Malbus0504766/Malbus0705125
GO:0004222	metalloendopeptidase activity	MF	2/3126	47/18054	0.998587472	0.999999992	2	Malbus0201060/Malbus0603860
GO:0033897	ribonuclease T2 activity	MF	1/3126	36/18054	0.998942606	0.999999992	1	Malbus0602107
GO:0006281	DNA repair	BP	14/3126	171/18054	0.999816685	0.999999992	14	Malbus0100273/Malbus0100275/Malbus0101563/Malbus0104246/Malbus0203051/Malbus0302641/Malbus0303377/Malbus0303476/Malbus0304118/Malbus0402221/Malbus0405036/Malbus0502057/Malbus0702015/Malbus0704822
GO:0004869	cysteine-type endopeptidase inhibitor activity	MF	1/3126	46/18054	0.999842792	0.999999992	1	Malbus0202000
GO:0006508	proteolysis	BP	40/3126	374/18054	0.999886963	0.999999992	40	Malbus0104407/Malbus0200344/Malbus0200400/Malbus0200420/Malbus0201026/Malbus0201060/Malbus0201075/Malbus0201142/Malbus0201368/Malbus0202164/Malbus0203431/Malbus0203704/Malbus0301894/Malbus0302611/Malbus0302612/Malbus0302943/Malbus0302947/Malbus0304421/Malbus0400626/Malbus0402082/Malbus0402788/Malbus0402947/Malbus0404853/Malbus0501577/Malbus0501908/Malbus0503633/Malbus0504372/Malbus0504375/Malbus0…
GO:0016747	transferase activity, transferring acyl groups other than amino-acyl groups	MF	11/3126	152/18054	0.999914902	0.999999992	11	Malbus0100842/Malbus0104444/Malbus0204381/Malbus0300363/Malbus0402372/Malbus0503202/Malbus0504456/Malbus0604490/Malbus0700661/Malbus0704149/Malbus0800043
GO:0016788	hydrolase activity, acting on ester bonds	MF	9/3126	177/18054	0.999999789	0.999999992	9	Malbus0101397/Malbus0103259/Malbus0105057/Malbus0304359/Malbus0304478/Malbus0304826/Malbus0403800/Malbus0404427/Malbus0404553
GO:0004386	helicase activity	MF	2/3126	101/18054	0.999999904	0.999999992	2	Malbus0304118/Malbus0502057
GO:0015074	DNA integration	BP	3/3126	118/18054	0.999999944	0.999999992	3	Malbus0101825/Malbus0601801/Malbus0802596
GO:0043531	ADP binding	MF	31/3126	386/18054	0.999999966	0.999999992	31	Malbus0102671/Malbus0203010/Malbus0204528/Malbus0204575/Malbus0205201/Malbus0205313/Malbus0302286/Malbus0303300/Malbus0303326/Malbus0303495/Malbus0500508/Malbus0500710/Malbus0500737/Malbus0502650/Malbus0502652/Malbus0601718/Malbus0601831/Malbus0602991/Malbus0603419/Malbus0604518/Malbus0700290/Malbus0700528/Malbus0700544/Malbus0700665/Malbus0701806/Malbus0703100/Malbus0703657/Malbus0705292/Malbus0…
GO:0000723	telomere maintenance	BP	4/3126	139/18054	0.999999986	0.999999992	4	Malbus0104246/Malbus0304118/Malbus0402221/Malbus0502057
GO:0008234	cysteine-type peptidase activity	MF	3/3126	126/18054	0.999999986	0.999999992	3	Malbus0200344/Malbus0301894/Malbus0503633
GO:0003678	DNA helicase activity	MF	4/3126	142/18054	0.999999992	0.999999992	4	Malbus0104246/Malbus0304118/Malbus0402221/Malbus0502057
