# Supplementary material for: Comparative Transcriptome Analysis Revealing the Potential Salt Tolerance Mechanism of Exogenous Abscisic Acid Application in Melilotus albus
Source: Int J Mol Sci. 2024 Dec 10;25(24):13261. doi: 10.3390/ijms252413261 (PMC11676779; doi:10.3390/ijms252413261)
Supplement: Supplementary file 1 [file ijms-25-13261-s001.zip › Supplementary Table S3.xls]

Supplementary Table S3. GO enrichment information of genes in brown2 module.
ID	Description	GO_Class	GeneRatio	BgRatio	pvalue	padj	Count	geneID
GO:0003690	double-stranded DNA binding	MF	9/409	51/18054	1.89E-06	0.000279166	9	Malbus0403562/Malbus0403761/Malbus0403849/Malbus0404316/Malbus0504862/Malbus0602131/Malbus0704237/Malbus0800289/Malbus0801006
GO:0008654	phospholipid biosynthetic process	BP	3/409	10/18054	0.001230168	0.091032427	3	Malbus0100047/Malbus0601554/Malbus0604284
GO:0005525	GTP binding	MF	15/409	283/18054	0.002099065	0.093589137	15	Malbus0100572/Malbus0100575/Malbus0104923/Malbus0400281/Malbus0400403/Malbus0402349/Malbus0403029/Malbus0404321/Malbus0500173/Malbus0600045/Malbus0602155/Malbus0702796/Malbus0703562/Malbus0704426/Malbus0803371
GO:0003899	DNA-directed 5'-3' RNA polymerase activity	MF	6/409	61/18054	0.002529436	0.093589137	6	Malbus0302133/Malbus0501812/Malbus0600489/Malbus0702179/Malbus0702846/Malbus0803998
GO:0006260	DNA replication	BP	4/409	33/18054	0.006317735	0.187004954	4	Malbus0403924/Malbus0600582/Malbus0800496/Malbus0802307
GO:0015079	potassium ion transmembrane transporter activity	MF	3/409	21/18054	0.01133624	0.232176529	3	Malbus0404878/Malbus0703966/Malbus0803671
GO:0071805	potassium ion transmembrane transport	BP	3/409	21/18054	0.01133624	0.232176529	3	Malbus0404878/Malbus0703966/Malbus0803671
GO:0003723	RNA binding	MF	12/409	261/18054	0.016264814	0.232176529	12	Malbus0103480/Malbus0104923/Malbus0105399/Malbus0201351/Malbus0302610/Malbus0400312/Malbus0504890/Malbus0604026/Malbus0700618/Malbus0703333/Malbus0704854/Malbus0705174
GO:0009058	biosynthetic process	BP	6/409	92/18054	0.018162318	0.232176529	6	Malbus0102853/Malbus0202610/Malbus0403531/Malbus0603099/Malbus0704931/Malbus0803606
GO:0015031	protein transport	BP	4/409	46/18054	0.020036712	0.232176529	4	Malbus0302387/Malbus0303735/Malbus0303737/Malbus0802918
GO:0004298	threonine-type endopeptidase activity	MF	3/409	26/18054	0.020393884	0.232176529	3	Malbus0803886/Malbus0803887/Malbus0803888
GO:0005839	proteasome core complex	CC	3/409	26/18054	0.020393884	0.232176529	3	Malbus0803886/Malbus0803887/Malbus0803888
GO:0051603	proteolysis involved in cellular protein catabolic process	BP	3/409	26/18054	0.020393884	0.232176529	3	Malbus0803886/Malbus0803887/Malbus0803888
GO:0003872	6-phosphofructokinase activity	MF	2/409	11/18054	0.024596673	0.252655654	2	Malbus0101844/Malbus0400341
GO:0016787	hydrolase activity	MF	10/409	216/18054	0.025785993	0.252655654	10	Malbus0101388/Malbus0102063/Malbus0103141/Malbus0103246/Malbus0205481/Malbus0503078/Malbus0503309/Malbus0604368/Malbus0802507/Malbus0802509
GO:0006351	transcription, DNA-templated	BP	6/409	101/18054	0.027314125	0.252655654	6	Malbus0302133/Malbus0501812/Malbus0600489/Malbus0702179/Malbus0702846/Malbus0803998
GO:0005789	endoplasmic reticulum membrane	CC	2/409	16/18054	0.049831017	0.43382297	2	Malbus0401743/Malbus0501093
GO:0016758	transferase activity, transferring hexosyl groups	MF	9/409	212/18054	0.052797997	0.434116861	9	Malbus0301450/Malbus0304271/Malbus0304274/Malbus0602162/Malbus0604558/Malbus0703329/Malbus0704247/Malbus0800599/Malbus0803447
GO:0009725	response to hormone	BP	3/409	41/18054	0.065368673	0.496112918	3	Malbus0404391/Malbus0502069/Malbus0704142
GO:0008234	cysteine-type peptidase activity	MF	6/409	126/18054	0.067042286	0.496112918	6	Malbus0105735/Malbus0200524/Malbus0504030/Malbus0504845/Malbus0700196/Malbus0700197
GO:0008233	peptidase activity	MF	2/409	21/18054	0.081033452	0.548627721	2	Malbus0505395/Malbus0800334
GO:0006396	RNA processing	BP	3/409	45/18054	0.081552769	0.548627721	3	Malbus0400357/Malbus0704854/Malbus0705174
GO:0006397	mRNA processing	BP	2/409	22/18054	0.087845869	0.565269068	2	Malbus0205253/Malbus0404008
GO:0005992	trehalose biosynthetic process	BP	2/409	24/18054	0.101949797	0.616347719	2	Malbus0502281/Malbus0701166
GO:0003924	GTPase activity	MF	9/409	244/18054	0.10411279	0.616347719	9	Malbus0100572/Malbus0100575/Malbus0400281/Malbus0402349/Malbus0403029/Malbus0500173/Malbus0600045/Malbus0602155/Malbus0803371
GO:0001522	pseudouridine synthesis	BP	2/409	25/18054	0.10922001	0.619476017	2	Malbus0201351/Malbus0802938
GO:0016779	nucleotidyltransferase activity	MF	2/409	26/18054	0.116622187	0.619476017	2	Malbus0401425/Malbus0704854
GO:0030001	metal ion transport	BP	5/409	114/18054	0.117198165	0.619476017	5	Malbus0101412/Malbus0304135/Malbus0400756/Malbus0503909/Malbus0601366
GO:0051082	unfolded protein binding	MF	2/409	28/18054	0.131784111	0.672553393	2	Malbus0602587/Malbus0802354
GO:0008168	methyltransferase activity	MF	6/409	155/18054	0.140751607	0.694374596	6	Malbus0204447/Malbus0301091/Malbus0501495/Malbus0600585/Malbus0705174/Malbus0801330
GO:0003824	catalytic activity	MF	12/409	376/18054	0.148161841	0.69457285	12	Malbus0102690/Malbus0201328/Malbus0202484/Malbus0202492/Malbus0304611/Malbus0402964/Malbus0403531/Malbus0500566/Malbus0502281/Malbus0601434/Malbus0701166/Malbus0801347
GO:0003682	chromatin binding	MF	2/409	32/18054	0.163289975	0.69457285	2	Malbus0200654/Malbus0400231
GO:0006364	rRNA processing	BP	2/409	32/18054	0.163289975	0.69457285	2	Malbus0101783/Malbus0504100
GO:0030170	pyridoxal phosphate binding	MF	3/409	64/18054	0.176849578	0.69457285	3	Malbus0202610/Malbus0603099/Malbus0803606
GO:0006096	glycolytic process	BP	2/409	35/18054	0.187700549	0.69457285	2	Malbus0101844/Malbus0400341
GO:0046872	metal ion binding	MF	8/409	247/18054	0.199160405	0.69457285	8	Malbus0101412/Malbus0204902/Malbus0304135/Malbus0400756/Malbus0405074/Malbus0503909/Malbus0505069/Malbus0601265
GO:0005247	voltage-gated chloride channel activity	MF	1/409	10/18054	0.204835202	0.69457285	1	Malbus0800635
GO:0006821	chloride transport	BP	1/409	10/18054	0.204835202	0.69457285	1	Malbus0800635
GO:0008131	primary amine oxidase activity	MF	1/409	10/18054	0.204835202	0.69457285	1	Malbus0202230
GO:0009308	amine metabolic process	BP	1/409	10/18054	0.204835202	0.69457285	1	Malbus0202230
GO:0004190	aspartic-type endopeptidase activity	MF	1/409	11/18054	0.222859055	0.69457285	1	Malbus0102064
GO:0004540	ribonuclease activity	MF	1/409	11/18054	0.222859055	0.69457285	1	Malbus0700618
GO:0016818	hydrolase activity, acting on acid anhydrides, in phosphorus-containing anhydrides	MF	1/409	11/18054	0.222859055	0.69457285	1	Malbus0300634
GO:0043565	sequence-specific DNA binding	MF	7/409	217/18054	0.222864063	0.69457285	7	Malbus0100895/Malbus0203475/Malbus0503838/Malbus0504199/Malbus0505182/Malbus0704532/Malbus0803964
GO:0006508	proteolysis	BP	11/409	374/18054	0.229889482	0.69457285	11	Malbus0100029/Malbus0101317/Malbus0105735/Malbus0200524/Malbus0304078/Malbus0504030/Malbus0504845/Malbus0505395/Malbus0700196/Malbus0700197/Malbus0800334
GO:0016829	lyase activity	MF	2/409	41/18054	0.237722086	0.69457285	2	Malbus0201385/Malbus0302578
GO:0016765	transferase activity, transferring alkyl or aryl (other than methyl) groups	MF	1/409	12/18054	0.240475341	0.69457285	1	Malbus0302516
GO:0048038	quinone binding	MF	1/409	12/18054	0.240475341	0.69457285	1	Malbus0202230
GO:0003697	single-stranded DNA binding	MF	1/409	13/18054	0.257693254	0.69457285	1	Malbus0403265
GO:0003887	DNA-directed DNA polymerase activity	MF	1/409	13/18054	0.257693254	0.69457285	1	Malbus0800496
GO:0004519	endonuclease activity	MF	1/409	13/18054	0.257693254	0.69457285	1	Malbus0106134
GO:0006265	DNA topological change	BP	1/409	13/18054	0.257693254	0.69457285	1	Malbus0105385
GO:0043039	tRNA aminoacylation	BP	1/409	13/18054	0.257693254	0.69457285	1	Malbus0500239
GO:0006298	mismatch repair	BP	1/409	14/18054	0.274521781	0.69457285	1	Malbus0504402
GO:0007034	vacuolar transport	BP	1/409	14/18054	0.274521781	0.69457285	1	Malbus0500691
GO:0016307	phosphatidylinositol phosphate kinase activity	MF	1/409	14/18054	0.274521781	0.69457285	1	Malbus0505069
GO:0030983	mismatched DNA binding	MF	1/409	14/18054	0.274521781	0.69457285	1	Malbus0504402
GO:0046488	phosphatidylinositol metabolic process	BP	1/409	14/18054	0.274521781	0.69457285	1	Malbus0505069
GO:0051536	iron-sulfur cluster binding	MF	2/409	46/18054	0.27989477	0.69457285	2	Malbus0202484/Malbus0801347
GO:0004222	metalloendopeptidase activity	MF	2/409	47/18054	0.288324301	0.69457285	2	Malbus0101317/Malbus0604420
GO:0005783	endoplasmic reticulum	CC	1/409	15/18054	0.290969708	0.69457285	1	Malbus0204196
GO:0015986	ATP synthesis coupled proton transport	BP	1/409	15/18054	0.290969708	0.69457285	1	Malbus0801917
GO:0005634	nucleus	CC	12/409	440/18054	0.296719626	0.697055628	12	Malbus0105568/Malbus0404391/Malbus0501812/Malbus0502069/Malbus0503838/Malbus0504100/Malbus0600489/Malbus0600582/Malbus0703956/Malbus0704142/Malbus0803964/Malbus0803998
GO:0000155	phosphorelay sensor kinase activity	MF	1/409	16/18054	0.30704562	0.699119259	1	Malbus0201984
GO:0015743	malate transport	BP	1/409	16/18054	0.30704562	0.699119259	1	Malbus0705258
GO:0005694	chromosome	CC	1/409	17/18054	0.322757913	0.706248551	1	Malbus0105385
GO:0009116	nucleoside metabolic process	BP	1/409	17/18054	0.322757913	0.706248551	1	Malbus0102210
GO:0008324	cation transmembrane transporter activity	MF	1/409	18/18054	0.338114792	0.706248551	1	Malbus0203033
GO:0008378	galactosyltransferase activity	MF	1/409	18/18054	0.338114792	0.706248551	1	Malbus0702332
GO:0042254	ribosome biogenesis	BP	1/409	18/18054	0.338114792	0.706248551	1	Malbus0802938
GO:0004812	aminoacyl-tRNA ligase activity	MF	2/409	54/18054	0.346810524	0.706248551	2	Malbus0205532/Malbus0500239
GO:0008408	3'-5' exonuclease activity	MF	1/409	19/18054	0.353124275	0.706248551	1	Malbus0800496
GO:0009451	RNA modification	BP	1/409	19/18054	0.353124275	0.706248551	1	Malbus0201351
GO:0009982	pseudouridine synthase activity	MF	1/409	19/18054	0.353124275	0.706248551	1	Malbus0201351
GO:0006284	base-excision repair	BP	1/409	20/18054	0.367794205	0.70692912	1	Malbus0504140
GO:0008610	lipid biosynthetic process	BP	1/409	20/18054	0.367794205	0.70692912	1	Malbus0803048
GO:0016627	oxidoreductase activity, acting on the CH-CH group of donors	MF	1/409	20/18054	0.367794205	0.70692912	1	Malbus0201530
GO:0008138	protein tyrosine/serine/threonine phosphatase activity	MF	1/409	21/18054	0.382132242	0.715576159	1	Malbus0303382
GO:0016311	dephosphorylation	BP	1/409	21/18054	0.382132242	0.715576159	1	Malbus0303382
GO:0022857	transmembrane transporter activity	MF	7/409	263/18054	0.386797924	0.715576159	7	Malbus0202247/Malbus0205646/Malbus0303222/Malbus0600454/Malbus0600524/Malbus0702630/Malbus0705215
GO:0006807	nitrogen compound metabolic process	BP	1/409	22/18054	0.396145879	0.7238221	1	Malbus0103141
GO:0006139	nucleobase-containing compound metabolic process	BP	1/409	23/18054	0.409842437	0.730803382	1	Malbus0800496
GO:0016798	hydrolase activity, acting on glycosyl bonds	MF	1/409	23/18054	0.409842437	0.730803382	1	Malbus0205078
GO:0030247	polysaccharide binding	MF	2/409	64/18054	0.427271503	0.752811697	2	Malbus0304296/Malbus0704550
GO:0004499	N,N-dimethylaniline monooxygenase activity	MF	1/409	25/18054	0.436312785	0.759697554	1	Malbus0601600
GO:0000166	nucleotide binding	MF	2/409	66/18054	0.44275446	0.761623555	2	Malbus0205532/Malbus0404321
GO:0006855	drug transmembrane transport	BP	2/409	68/18054	0.458003354	0.761623555	2	Malbus0100431/Malbus0702613
GO:0015238	drug transmembrane transporter activity	MF	2/409	68/18054	0.458003354	0.761623555	2	Malbus0100431/Malbus0702613
GO:0015297	antiporter activity	MF	2/409	68/18054	0.458003354	0.761623555	2	Malbus0100431/Malbus0702613
GO:0006457	protein folding	BP	1/409	31/18054	0.508825979	0.828470114	1	Malbus0602587
GO:0006812	cation transport	BP	2/409	75/18054	0.509397165	0.828470114	2	Malbus0203033/Malbus0304980
GO:0006486	protein glycosylation	BP	1/409	32/18054	0.519972302	0.830180625	1	Malbus0702332
GO:0005618	cell wall	CC	1/409	34/18054	0.541513622	0.830180625	1	Malbus0400623
GO:0006073	cellular glucan metabolic process	BP	1/409	34/18054	0.541513622	0.830180625	1	Malbus0400623
GO:0016762	xyloglucan:xyloglucosyl transferase activity	MF	1/409	34/18054	0.541513622	0.830180625	1	Malbus0400623
GO:0048046	apoplast	CC	1/409	34/18054	0.541513622	0.830180625	1	Malbus0400623
GO:0048544	recognition of pollen	BP	2/409	80/18054	0.544104869	0.830180625	2	Malbus0503620/Malbus0503622
GO:0003779	actin binding	MF	1/409	35/18054	0.551919889	0.831893983	1	Malbus0801553
GO:0006633	fatty acid biosynthetic process	BP	1/409	36/18054	0.562090529	0.831893983	1	Malbus0302183
GO:0046873	metal ion transmembrane transporter activity	MF	1/409	36/18054	0.562090529	0.831893983	1	Malbus0601366
GO:0005516	calmodulin binding	MF	1/409	37/18054	0.572030865	0.838223445	1	Malbus0702594
GO:0004674	protein serine/threonine kinase activity	MF	1/409	45/18054	0.643862935	0.925162275	1	Malbus0504172
GO:0050661	NADP binding	MF	1/409	45/18054	0.643862935	0.925162275	1	Malbus0601600
GO:0051287	NAD binding	MF	1/409	46/18054	0.651951116	0.927776589	1	Malbus0603924
GO:0006418	tRNA aminoacylation for protein translation	BP	1/409	47/18054	0.659856047	0.930082809	1	Malbus0205532
GO:0016747	transferase activity, transferring acyl groups other than amino-acyl groups	MF	3/409	152/18054	0.672847361	0.93488508	3	Malbus0104211/Malbus0203804/Malbus0303034
GO:0050660	flavin adenine dinucleotide binding	MF	2/409	102/18054	0.675896646	0.93488508	2	Malbus0403930/Malbus0601600
GO:0016616	oxidoreductase activity, acting on the CH-OH group of donors, NAD or NADP as acceptor	MF	1/409	52/18054	0.696773682	0.946078027	1	Malbus0603924
GO:0050662	coenzyme binding	MF	1/409	52/18054	0.696773682	0.946078027	1	Malbus0304611
GO:0045454	cell redox homeostasis	BP	2/409	110/18054	0.715502573	0.95256118	2	Malbus0102424/Malbus0202395
GO:0015035	protein disulfide oxidoreductase activity	MF	1/409	56/18054	0.723407686	0.95256118	1	Malbus0202395
GO:0015299	solute:proton antiporter activity	MF	1/409	57/18054	0.729693176	0.95256118	1	Malbus0304980
GO:0006629	lipid metabolic process	BP	2/409	114/18054	0.733737356	0.95256118	2	Malbus0100016/Malbus0500681
GO:0004252	serine-type endopeptidase activity	MF	2/409	117/18054	0.746753761	0.95256118	2	Malbus0304078/Malbus0401031
GO:0005507	copper ion binding	MF	1/409	60/18054	0.747707496	0.95256118	1	Malbus0202230
GO:0003700	DNA-binding transcription factor activity	MF	9/409	480/18054	0.763210944	0.95256118	9	Malbus0100331/Malbus0100895/Malbus0400734/Malbus0503838/Malbus0504199/Malbus0600255/Malbus0602959/Malbus0704532/Malbus0803964
GO:0045735	nutrient reservoir activity	MF	1/409	63/18054	0.76452401	0.95256118	1	Malbus0303856
GO:0016887	ATPase activity	MF	3/409	177/18054	0.768114742	0.95256118	3	Malbus0102819/Malbus0302825/Malbus0800282
GO:0004185	serine-type carboxypeptidase activity	MF	1/409	64/18054	0.769877224	0.95256118	1	Malbus0100029
GO:0000287	magnesium ion binding	MF	1/409	66/18054	0.780222179	0.95256118	1	Malbus0201328
GO:0003777	microtubule motor activity	MF	1/409	67/18054	0.785219351	0.95256118	1	Malbus0302064
GO:0007018	microtubule-based movement	BP	1/409	67/18054	0.785219351	0.95256118	1	Malbus0302064
GO:0006979	response to oxidative stress	BP	2/409	129/18054	0.793483394	0.954290826	2	Malbus0402152/Malbus0503460
GO:0016567	protein ubiquitination	BP	1/409	70/18054	0.799540962	0.954290826	1	Malbus0101814
GO:0004601	peroxidase activity	MF	2/409	135/18054	0.813868355	0.963620133	2	Malbus0402152/Malbus0503460
GO:0000160	phosphorelay signal transduction system	BP	1/409	80/18054	0.840745856	0.964723761	1	Malbus0201984
GO:0004650	polygalacturonase activity	MF	1/409	80/18054	0.840745856	0.964723761	1	Malbus0303569
GO:0004842	ubiquitin-protein transferase activity	MF	1/409	80/18054	0.840745856	0.964723761	1	Malbus0101814
GO:0008017	microtubule binding	MF	1/409	81/18054	0.844369699	0.964723761	1	Malbus0302064
GO:0030246	carbohydrate binding	MF	1/409	84/18054	0.854755053	0.964723761	1	Malbus0404077
GO:0005840	ribosome	CC	4/409	269/18054	0.861945119	0.964723761	4	Malbus0103094/Malbus0701383/Malbus0703268/Malbus0800983
GO:0006412	translation	BP	4/409	277/18054	0.876548719	0.964723761	4	Malbus0103094/Malbus0701383/Malbus0703268/Malbus0800983
GO:0007165	signal transduction	BP	4/409	277/18054	0.876548719	0.964723761	4	Malbus0201984/Malbus0203289/Malbus0505430/Malbus0700940
GO:0042626	ATPase activity, coupled to transmembrane movement of substances	MF	1/409	92/18054	0.879192306	0.964723761	1	Malbus0800282
GO:0003735	structural constituent of ribosome	MF	4/409	279/18054	0.879984511	0.964723761	4	Malbus0103094/Malbus0701383/Malbus0703268/Malbus0800983
GO:0006281	DNA repair	BP	2/409	171/18054	0.902444065	0.982071482	2	Malbus0403265/Malbus0802307
GO:0030599	pectinesterase activity	MF	1/409	117/18054	0.932104351	0.998219684	1	Malbus0102791
GO:0042545	cell wall modification	BP	1/409	117/18054	0.932104351	0.998219684	1	Malbus0102791
GO:0043531	ADP binding	MF	5/409	386/18054	0.9398073	0.998219684	5	Malbus0104996/Malbus0203289/Malbus0203675/Malbus0205012/Malbus0205140
GO:0000723	telomere maintenance	BP	1/409	139/18054	0.959137252	0.998219684	1	Malbus0502184
GO:0004553	hydrolase activity, hydrolyzing O-glycosyl compounds	MF	3/409	289/18054	0.961106779	0.998219684	3	Malbus0400623/Malbus0404908/Malbus0702396
GO:0003678	DNA helicase activity	MF	1/409	142/18054	0.961872686	0.998219684	1	Malbus0403924
GO:0005509	calcium ion binding	MF	2/409	238/18054	0.97279713	0.998219684	2	Malbus0203454/Malbus0703369
GO:0009055	electron transfer activity	MF	1/409	158/18054	0.973657149	0.998219684	1	Malbus0202395
GO:0016788	hydrolase activity, acting on ester bonds	MF	1/409	177/18054	0.983025653	0.998219684	1	Malbus0300634
GO:0005975	carbohydrate metabolic process	BP	4/409	466/18054	0.994045477	0.998219684	4	Malbus0303569/Malbus0400623/Malbus0404908/Malbus0702396
GO:0005506	iron ion binding	MF	3/409	403/18054	0.995080546	0.998219684	3	Malbus0404789/Malbus0404790/Malbus0803048
GO:0016705	oxidoreductase activity, acting on paired donors, with incorporation or reduction of molecular oxygen	MF	2/409	372/18054	0.998219684	0.998219684	2	Malbus0404789/Malbus0404790
