# Supplementary material for: Comparative Transcriptome Analysis Revealing the Potential Salt Tolerance Mechanism of Exogenous Abscisic Acid Application in Melilotus albus
Source: Int J Mol Sci. 2024 Dec 10;25(24):13261. doi: 10.3390/ijms252413261 (PMC11676779; doi:10.3390/ijms252413261)
Supplement: Supplementary file 1 [file ijms-25-13261-s001.zip › Supplementary Table S4.xls]

## Sheet: Sheet1
Supplementary Table S4. Abbreviation and function annotation of genes in the co-expression network.
gene_id	gene_name	other	log2FoldChange	Swissprot_Annotation
Malbus0100035	UTR6	A	0.53471	CMP-sialic acid transporter 3 OS=Arabidopsis thaliana GN=UTR6 PE=2 SV=1
Malbus0100099	HEXO1	A	2.4662	Beta-hexosaminidase 1 OS=Arabidopsis thaliana GN=HEXO1 PE=1 SV=1
Malbus0100132	PXC2	A	1.607	Leucine-rich repeat receptor-like protein kinase PXC2 OS=Arabidopsis thaliana GN=PXC2 PE=2 SV=1
Malbus0100138	ALMT12	A	1.7817	Aluminum-activated malate transporter 12 OS=Arabidopsis thaliana GN=ALMT12 PE=2 SV=1
Malbus0100399	RLPB9	A	0.90065	Reticulon-like protein B9 OS=Arabidopsis thaliana GN=RTNLB9 PE=2 SV=1
Malbus0100629	CRK29	A	0.71655	Cysteine-rich receptor-like protein kinase 29 OS=Arabidopsis thaliana GN=CRK29 PE=2 SV=1
Malbus0100645	CRK25	A	2.7589	Cysteine-rich receptor-like protein kinase 25 OS=Arabidopsis thaliana GN=CRK25 PE=3 SV=1
Malbus0100675	RANGAP2	A	1.4591	RAN GTPase-activating protein 2 OS=Arabidopsis thaliana GN=RANGAP2 PE=1 SV=2
Malbus0100705	KMS1	A	0.1207	Vacuole membrane protein KMS1 OS=Arabidopsis thaliana GN=KMS1 PE=1 SV=1
Malbus0100770	IQD31	A	2.8495	Protein IQ-DOMAIN 31 OS=Arabidopsis thaliana GN=IQD31 PE=1 SV=1
Malbus0100846	RR26	A	0.83791	Two-component response regulator ORR26 OS=Oryza sativa subsp. japonica GN=RR26 PE=3 SV=2
Malbus0101030	ERF098	A	2.1627	Ethylene-responsive transcription factor ERF098 OS=Arabidopsis thaliana GN=ERF098 PE=1 SV=1
Malbus0101082	CDC2D	A	4.9675	Cell division control protein 2 homolog D OS=Antirrhinum majus GN=CDC2D PE=2 SV=1
Malbus0101083	PHO1	A	1.3984	Phosphate transporter PHO1 OS=Arabidopsis thaliana GN=PHO1 PE=2 SV=1
Malbus0101177	RKM3	A	0.66323	Ribosomal lysine N-methyltransferase 3 OS=Saccharomyces cerevisiae (strain ATCC 204508 / S288c) GN=RKM3 PE=1 SV=1
Malbus0101211	ALMT10	A	4.8118	Aluminum-activated malate transporter 10 OS=Arabidopsis thaliana GN=ALMT10 PE=3 SV=2
Malbus0101230	BGLU11	A	3.5782	Glucan endo-1,3-beta-glucosidase 11 OS=Arabidopsis thaliana GN=At1g32860 PE=1 SV=1
Malbus0101309	ANKRD13B	A	1.0529	Ankyrin repeat domain-containing protein 13B OS=Homo sapiens GN=ANKRD13B PE=1 SV=4
Malbus0101356	RPS24B	A	0.53517	40S ribosomal protein S24-2 OS=Arabidopsis thaliana GN=RPS24B PE=2 SV=2
Malbus0101432	ATK4	A	4.8399	Kinesin-4 OS=Arabidopsis thaliana GN=ATK4 PE=1 SV=2
Malbus0101451	GLYR1	A	1.4812	Putative oxidoreductase GLYR1 OS=Pongo abelii GN=GLYR1 PE=2 SV=2
Malbus0101477	PLPZETA2	A	1.9398	Phospholipase D zeta 2 OS=Arabidopsis thaliana GN=PLPZETA2 PE=1 SV=2
Malbus0101629	ARF	A	0.86332	ADP-ribosylation factor 2 OS=Oryza sativa subsp. japonica GN=ARF PE=2 SV=2
Malbus0101755	HAK5	A	2.0063	Potassium transporter 5 OS=Oryza sativa subsp. japonica GN=HAK5 PE=2 SV=2
Malbus0101773	ucpB	A	1.1007	Mitochondrial substrate carrier family protein ucpB OS=Dictyostelium discoideum GN=ucpB PE=3 SV=1
Malbus0101789	ERECTA	A	1.7238	LRR receptor-like serine/threonine-protein kinase ERECTA OS=Arabidopsis thaliana GN=ERECTA PE=1 SV=1
Malbus0101835	ERF062	A	0.6411	Ethylene-responsive transcription factor ERF062 OS=Arabidopsis thaliana GN=ERF062 PE=2 SV=1
Malbus0101864	RRP7A	A	3.994	Ribosomal RNA-processing protein 7 homolog A OS=Pongo abelii GN=RRP7A PE=2 SV=1
Malbus0101888	GT	A	1.7712	Probable glycosyltransferase At5g03795 OS=Arabidopsis thaliana GN=At5g03795 PE=3 SV=2
Malbus0101948	RAE1	A	1.0722	Protein RAE1 OS=Arabidopsis thaliana GN=RAE1 PE=1 SV=2
Malbus0102074	TIC32	A	0.63532	Short-chain dehydrogenase TIC 32, chloroplastic OS=Pisum sativum GN=TIC32 PE=1 SV=1
Malbus0102173	RPL3	A	1.305	60S ribosomal protein L3 OS=Oryza sativa subsp. japonica GN=RPL3 PE=2 SV=2
Malbus0102192	UDP-GALT2	A	2.37	UDP-galactose transporter 2 OS=Arabidopsis thaliana GN=UDP-GALT2 PE=2 SV=1
Malbus0102208	LRR	A	3.6429	Probable LRR receptor-like serine/threonine-protein kinase At1g34110 OS=Arabidopsis thaliana GN=At1g34110 PE=2 SV=2
Malbus0102217	SCM	A	1.8281	Sphinganine C4-monooxygenase 2 OS=Arabidopsis thaliana GN=SBH2 PE=1 SV=1
Malbus0102310	SRS2	A	3.0021	ATP-dependent DNA helicase SRS2-like protein At4g25120 OS=Arabidopsis thaliana GN=SRS2 PE=1 SV=1
Malbus0102346	PLP9	A	3.4054	Probable inactive patatin-like protein 9 OS=Arabidopsis thaliana GN=PLP9 PE=2 SV=1
Malbus0102413	UNE12	A	0.8735	Transcription factor UNE12 OS=Arabidopsis thaliana GN=UNE12 PE=2 SV=2
Malbus0102494	ERF1B	A	0.84671	Ethylene-responsive transcription factor 1B OS=Arabidopsis thaliana GN=ERF1B PE=1 SV=2
Malbus0102521	PUB3	A	0.76975	U-box domain-containing protein 3 OS=Arabidopsis thaliana GN=PUB3 PE=2 SV=2
Malbus0102552	RPL23A	A	1.3536	60S ribosomal protein L23 OS=Arabidopsis thaliana GN=RPL23A PE=2 SV=3
Malbus0102563	LIP1P	A	1.629	Lipoyl synthase, chloroplastic OS=Ricinus communis GN=LIP1P PE=3 SV=1
Malbus0102639	PME53	A	0.7856	Probable pectinesterase 53 OS=Arabidopsis thaliana GN=PME53 PE=2 SV=1
Malbus0102730	RCOM	A	2.1554	Arginine biosynthesis bifunctional protein ArgJ, chloroplastic OS=Ricinus communis GN=RCOM_1202350 PE=3 SV=1
Malbus0102794	BHLH111	A	0.994	Transcription factor bHLH111 OS=Arabidopsis thaliana GN=BHLH111 PE=2 SV=1
Malbus0102841	ARF18	A	1.4409	Auxin response factor 18 OS=Oryza sativa subsp. japonica GN=ARF18 PE=2 SV=1
Malbus0103007	RPS23B	A	1.0536	40S ribosomal protein S23-2 OS=Arabidopsis thaliana GN=RPS23B PE=2 SV=2
Malbus0103194	RPL24	A	1.9193	60S ribosomal protein L24 OS=Cicer arietinum GN=RPL24 PE=2 SV=1
Malbus0103298	PCMP-H6	A	1.2588	Pentatricopeptide repeat-containing protein At2g33760 OS=Arabidopsis thaliana GN=PCMP-H6 PE=3 SV=1
Malbus0103301	URPL40	A	1.6352	Ubiquitin-60S ribosomal protein L40 OS=Nicotiana sylvestris GN=UBICEP52-7 PE=2 SV=2
Malbus0103729	SAP8	A	0.54933	Zinc finger A20 and AN1 domain-containing stress-associated protein 8 OS=Oryza sativa subsp. japonica GN=SAP8 PE=2 SV=1
Malbus0104076	NLEC1	A	4.8635	Nodule lectin OS=Pisum sativum GN=NLEC1 PE=1 SV=1
Malbus0104168	Ubiquitin	A	0.36279	Ubiquitin OS=Avena sativa PE=1 SV=1
Malbus0104268	CMDH	A	2.4513	Malate dehydrogenase, cytoplasmic OS=Medicago sativa GN=CMDH PE=2 SV=1
Malbus0104382	CIPK4	A	0.77642	CBL-interacting serine/threonine-protein kinase 4 OS=Arabidopsis thaliana GN=CIPK4 PE=1 SV=1
Malbus0104407	SCPL45	A	2.9463	Serine carboxypeptidase-like 45 OS=Arabidopsis thaliana GN=SCPL45 PE=2 SV=1
Malbus0104693	ETR2	A	2.3998	Ethylene receptor 2 OS=Arabidopsis thaliana GN=ETR2 PE=1 SV=2
Malbus0104806	PFP-ALPHA	A	2.2815	Pyrophosphate--fructose 6-phosphate 1-phosphotransferase subunit alpha OS=Ricinus communis GN=PFP-ALPHA PE=3 SV=1
Malbus0104989	PXG4	A	1.338	Probable peroxygenase 4 OS=Arabidopsis thaliana GN=PXG4 PE=1 SV=1
Malbus0104999	rhmA	A	2.3854	2-keto-3-deoxy-L-rhamnonate aldolase OS=Escherichia coli (strain SMS-3-5 / SECEC) GN=rhmA PE=3 SV=1
Malbus0105046	WAT1	A	1.4266	WAT1-related protein At1g44800 OS=Arabidopsis thaliana GN=At1g44800 PE=1 SV=1
Malbus0105098	ATJ10	A	3.5521	Chaperone protein dnaJ 10 OS=Arabidopsis thaliana GN=ATJ10 PE=2 SV=2
Malbus0105136	ERF4	A	1.2508	Ethylene-responsive transcription factor CRF4 OS=Arabidopsis thaliana GN=CRF4 PE=1 SV=2
Malbus0105257	EXOSC8	A	1.0195	Exosome complex component RRP43 OS=Homo sapiens GN=EXOSC8 PE=1 SV=1
Malbus0105328	SPP	A	0.78269	Signal peptide peptidase OS=Arabidopsis thaliana GN=SPP PE=2 SV=1
Malbus0105358	BZIP9	A	1.9789	Basic leucine zipper 9 OS=Arabidopsis thaliana GN=BZIP9 PE=1 SV=1
Malbus0105365	ARP72	A	2.314	Auxin-responsive protein SAUR72 OS=Arabidopsis thaliana GN=SAUR72 PE=2 SV=1
Malbus0105406	PER45	A	3.0326	Peroxidase 45 OS=Arabidopsis thaliana GN=PER45 PE=1 SV=1
Malbus0105422	BthD	A	6.5828	Selenoprotein BthD OS=Drosophila melanogaster GN=BthD PE=1 SV=5
Malbus0105488	ABCG37	A	1.6633	ABC transporter G family member 37 OS=Oryza sativa subsp. japonica GN=ABCG37 PE=2 SV=1
Malbus0105558	memo1	A	0.76198	Protein MEMO1 OS=Xenopus tropicalis GN=memo1 PE=2 SV=1
Malbus0105563	set1	A	1.4248	Histone-lysine N-methyltransferase, H3 lysine-4 specific OS=Emericella nidulans (strain FGSC A4 / ATCC 38163 / CBS 112.46 / NRRL 194 / M139) GN=set1 PE=3 SV=1
Malbus0105623	FH6	A	3.7527	Formin-like protein 6 OS=Oryza sativa subsp. japonica GN=FH6 PE=2 SV=2
Malbus0105668	BHLH74	A	0.65201	Transcription factor bHLH74 OS=Arabidopsis thaliana GN=BHLH74 PE=1 SV=1
Malbus0105700	TTC7A	A	2.5413	Tetratricopeptide repeat protein 7A OS=Homo sapiens GN=TTC7A PE=1 SV=3
Malbus0105749	ssh4	A	1.6281	Protein ssh4 OS=Neurospora crassa (strain ATCC 24698 / 74-OR23-1A / CBS 708.71 / DSM 1257 / FGSC 987) GN=ssh4 PE=3 SV=2
Malbus0105801	SDH5	A	1.0959	Succinate dehydrogenase subunit 5, mitochondrial OS=Arabidopsis thaliana GN=SDH5 PE=1 SV=1
Malbus0105843	REM16	A	1.0329	B3 domain-containing protein REM16 OS=Arabidopsis thaliana GN=REM16 PE=2 SV=1
Malbus0105894	CYP734A1	A	2.426	Cytochrome P450 734A1 OS=Arabidopsis thaliana GN=CYP734A1 PE=2 SV=1
Malbus0105936	GCA1	A	1.1119	Gamma carbonic anhydrase 1, mitochondrial OS=Arabidopsis thaliana GN=GAMMACA1 PE=1 SV=1
Malbus0200180	4CL1	A	0.95447	4-coumarate--CoA ligase 1 OS=Nicotiana tabacum GN=4CL1 PE=2 SV=1
Malbus0200182	ACA9	A	1.0335	Calcium-transporting ATPase 9, plasma membrane-type OS=Arabidopsis thaliana GN=ACA9 PE=2 SV=2
Malbus0200195	MSSP2	A	1.1333	Monosaccharide-sensing protein 2 OS=Arabidopsis thaliana GN=MSSP2 PE=1 SV=2
Malbus0200210	UGPA	A	1.4547	UTP--glucose-1-phosphate uridylyltransferase OS=Musa acuminata GN=UGPA PE=2 SV=1
Malbus0200234	mcm10	A	1.9466	Protein MCM10 homolog OS=Xenopus laevis GN=mcm10 PE=1 SV=2
Malbus0200288	HISN7	A	3.1064	Bifunctional phosphatase IMPL2, chloroplastic OS=Arabidopsis thaliana GN=HISN7 PE=1 SV=1
Malbus0200292	BZIP53	A	1.9158	bZIP transcription factor 53 OS=Arabidopsis thaliana GN=BZIP53 PE=1 SV=1
Malbus0200429	ODC	A	6.159	Ornithine decarboxylase OS=Solanum lycopersicum GN=ODC PE=2 SV=2
Malbus0200433	MT2	A	1.2083	24-methylenesterol C-methyltransferase 2 OS=Arabidopsis thaliana GN=SMT2 PE=1 SV=2
Malbus0200487	HVA22I	A	1.0264	HVA22-like protein i OS=Arabidopsis thaliana GN=HVA22I PE=2 SV=2
Malbus0200539	AP4M	A	0.93226	AP-4 complex subunit mu OS=Arabidopsis thaliana GN=AP4M PE=2 SV=1
Malbus0200541	BHLH110	A	2.3691	Transcription factor bHLH110 OS=Arabidopsis thaliana GN=BHLH110 PE=2 SV=2
Malbus0200557	LRL	A	0.91201	Isoflavone reductase-like protein OS=Olea europaea PE=1 SV=1
Malbus0200618	SUC4	A	2.0811	Sucrose transport protein SUC4 OS=Arabidopsis thaliana GN=SUC4 PE=1 SV=2
Malbus0200669	GATA9	A	5.1031	GATA transcription factor 9 OS=Arabidopsis thaliana GN=GATA9 PE=2 SV=1
Malbus0200689	VAB	A	1.2539	VAN3-binding protein OS=Arabidopsis thaliana GN=VAB PE=1 SV=1
Malbus0200705	ETIF3L	A	0.68734	Eukaryotic translation initiation factor 3 subunit L OS=Nematostella vectensis GN=v1g169424 PE=3 SV=1
Malbus0200914	micu1	A	0.8773	Calcium uptake protein 1, mitochondrial OS=Xenopus tropicalis GN=micu1 PE=2 SV=2
Malbus0201027	MSL10	A	1.4117	Mechanosensitive ion channel protein 10 OS=Arabidopsis thaliana GN=MSL10 PE=1 SV=1
Malbus0201073	babam1	A	0.57841	BRISC and BRCA1-A complex member 1 OS=Xenopus laevis GN=babam1 PE=2 SV=1
Malbus0201159	CYCA3-1	A	5.3494	Putative cyclin-A3-1 OS=Arabidopsis thaliana GN=CYCA3-1 PE=3 SV=1
Malbus0201161	CYCA3-1	A	5.1315	Putative cyclin-A3-1 OS=Arabidopsis thaliana GN=CYCA3-1 PE=3 SV=1
Malbus0201162	CYCA3-1	A	4.9235	Putative cyclin-A3-1 OS=Arabidopsis thaliana GN=CYCA3-1 PE=3 SV=1
Malbus0201185	PAB2	A	1.1246	Polyadenylate-binding protein 2 OS=Arabidopsis thaliana GN=PAB2 PE=1 SV=1
Malbus0201263	FRA1	A	3.8584	Kinesin-like protein FRA1 OS=Arabidopsis thaliana GN=FRA1 PE=1 SV=1
Malbus0201443	SAUR32	A	1.4316	Auxin-responsive protein SAUR32 OS=Arabidopsis thaliana GN=SAUR32 PE=2 SV=1
Malbus0201481	C/VIF2	A	1.388	Cell wall / vacuolar inhibitor of fructosidase 2 OS=Arabidopsis thaliana GN=C/VIF2 PE=1 SV=1
Malbus0201518	C/VIF2	A	1.6979	Cell wall / vacuolar inhibitor of fructosidase 2 OS=Arabidopsis thaliana GN=C/VIF2 PE=1 SV=1
Malbus0201606	SODA	A	1.1676	Superoxide dismutase [Mn], mitochondrial OS=Pisum sativum GN=SODA PE=2 SV=2
Malbus0201682	Peroxidase 5	A	1.3341	Peroxidase 5 OS=Vitis vinifera GN=GSVIVT00037159001 PE=1 SV=2
Malbus0201753	mcts1-a	A	0.89308	Malignant T-cell-amplified sequence 1-A OS=Xenopus laevis GN=mcts1-a PE=2 SV=1
Malbus0201807	ATL21A	A	1.2861	Putative RING-H2 finger protein ATL21A OS=Arabidopsis thaliana GN=ATL21A PE=3 SV=1
Malbus0201834	CRF4	A	2.5251	Ethylene-responsive transcription factor CRF4 OS=Arabidopsis thaliana GN=CRF4 PE=1 SV=2
Malbus0201924	USP	A	1.2588	UDP-sugar pyrophospharylase OS=Pisum sativum GN=USP PE=1 SV=1
Malbus0201963	elmoA	A	1.4798	ELMO domain-containing protein A OS=Dictyostelium discoideum GN=elmoA PE=1 SV=1
Malbus0201970	hormad1	A	2.0548	HORMA domain-containing protein 1 OS=Xenopus laevis GN=hormad1 PE=2 SV=1
Malbus0202072	AGO16	A	2.3787	Protein argonaute 16 OS=Oryza sativa subsp. japonica GN=AGO16 PE=2 SV=2
Malbus0202111	rplM	A	1.605	50S ribosomal protein L13 OS=Gemmatimonas aurantiaca (strain T-27 / DSM 14586 / JCM 11422 / NBRC 100505) GN=rplM PE=3 SV=1
Malbus0202164	AIR3	A	0.60071	Subtilisin-like protease SBT5.3 OS=Arabidopsis thaliana GN=AIR3 PE=2 SV=1
Malbus0202173	PDCB3	A	4.2921	PLASMODESMATA CALLOSE-BINDING PROTEIN 3 OS=Arabidopsis thaliana GN=PDCB3 PE=1 SV=1
Malbus0202178	ATM	A	1.4409	Serine/threonine-protein kinase ATM OS=Arabidopsis thaliana GN=ATM PE=2 SV=1
Malbus0202279	BGLU	A	1.9554	Beta-glucosidase BoGH3B OS=Bacteroides ovatus (strain ATCC 8483 / DSM 1896 / JCM 5824 / NCTC 11153) GN=BACOVA_02659 PE=1 SV=1
Malbus0202390	PPT1	A	3.0247	Phosphoenolpyruvate/phosphate translocator 1, chloroplastic OS=Arabidopsis thaliana GN=PPT1 PE=1 SV=1
Malbus0202457	SEOB	A	1.3573	Protein SIEVE ELEMENT OCCLUSION B OS=Arabidopsis thaliana GN=SEOB PE=1 SV=1
Malbus0202496	CPI1	A	0.99838	Cycloeucalenol cycloisomerase OS=Arabidopsis thaliana GN=CPI1 PE=2 SV=1
Malbus0202562	HIPP26	A	2.3717	Heavy metal-associated isoprenylated plant protein 26 OS=Arabidopsis thaliana GN=HIPP26 PE=1 SV=1
Malbus0202622	WAT1	A	3.5912	WAT1-related protein At4g08290 OS=Arabidopsis thaliana GN=At4g08290 PE=2 SV=1
Malbus0202659	AD1	A	1.6739	Arogenate dehydrogenase 1, chloroplastic OS=Arabidopsis thaliana GN=TYRAAT1 PE=1 SV=1
Malbus0202780	UGT76F1	A	-1.1631	UDP-glycosyltransferase 76F1 OS=Arabidopsis thaliana GN=UGT76F1 PE=2 SV=1
Malbus0202823	ROPGEF5	A	3.7958	Rop guanine nucleotide exchange factor 5 OS=Arabidopsis thaliana GN=ROPGEF5 PE=2 SV=1
Malbus0203057	DUT	A	6.2109	Deoxyuridine 5'-triphosphate nucleotidohydrolase OS=Arabidopsis thaliana GN=DUT PE=1 SV=1
Malbus0203146	ncapg	A	3.7871	Condensin complex subunit 3 OS=Xenopus laevis GN=ncapg PE=1 SV=1
Malbus0203171	SKIP19	A	1.2338	F-box protein SKIP19 OS=Arabidopsis thaliana GN=SKIP19 PE=1 SV=1
Malbus0203240	ETO1	A	0.93629	Ethylene-overproduction protein 1 OS=Arabidopsis thaliana GN=ETO1 PE=1 SV=2
Malbus0203260	ATL2	A	1.1122	RING-H2 finger protein ATL2 OS=Arabidopsis thaliana GN=ATL2 PE=2 SV=2
Malbus0203302	Nudcd2	A	0.54851	NudC domain-containing protein 2 OS=Mus musculus GN=Nudcd2 PE=1 SV=1
Malbus0203311	CDC6B	A	4.3553	Cell division control protein 6 homolog B OS=Arabidopsis thaliana GN=CDC6B PE=2 SV=1
Malbus0203433	viaf	A	0.4638	Viral IAP-associated factor homolog OS=Drosophila melanogaster GN=viaf PE=1 SV=1
Malbus0203444	KP1	A	1.1252	Kinesin KP1 OS=Arabidopsis thaliana GN=KP1 PE=1 SV=2
Malbus0203620	spp27	A	0.60741	Upstream activation factor subunit spp27 OS=Schizosaccharomyces pombe (strain 972 / ATCC 24843) GN=spp27 PE=1 SV=1
Malbus0203829	HVA22F	A	0.83221	HVA22-like protein f OS=Arabidopsis thaliana GN=HVA22F PE=2 SV=1
Malbus0203868	ERF	A	0.68503	AP2-like ethylene-responsive transcription factor At1g16060 OS=Arabidopsis thaliana GN=At1g16060 PE=2 SV=1
Malbus0204045	PLD1	A	1.8642	Phospholipase D alpha 1 OS=Vigna unguiculata GN=PLD1 PE=2 SV=1
Malbus0204267	FT1	A	0.85131	Galactoside 2-alpha-L-fucosyltransferase OS=Pisum sativum G
Malbus0204381	HST	A	3.4414	Shikimate O-hydroxycinnamoyltransferase OS=Arabidopsis thaliana GN=HST PE=2 SV=1
Malbus0204543	BGLU42	A	1.3385	Beta-glucosidase 42 OS=Arabidopsis thaliana GN=BGLU42 PE=2 SV=1
Malbus0204608	TPX2	A	4.5915	Protein TPX2 OS=Arabidopsis thaliana GN=TPX2 PE=1 SV=1
Malbus0204871	EB1B	A	0.66987	Microtubule-associated protein RP/EB family member 1B OS=Arabidopsis thaliana GN=EB1B PE=1 SV=1
Malbus0205106	NQR	A	3.1394	NADPH:quinone oxidoreductase OS=Arabidopsis thaliana GN=NQR PE=1 SV=1
Malbus0205395	AAPT1	A	1.4528	Choline/ethanolaminephosphotransferase 1 OS=Arabidopsis thaliana GN=AAPT1 PE=1 SV=1
Malbus0205449	CNR6	A	0.87543	Cell number regulator 6 OS=Zea mays GN=CNR6 PE=2 SV=1
Malbus0205597	SYN3	A	1.3448	Sister chromatid cohesion 1 protein 3 OS=Arabidopsis thaliana GN=SYN3 PE=2 SV=2
Malbus0205600	MT	A	0.8096	Putative methyltransferase At1g22800 OS=Arabidopsis thaliana GN=At1g22800 PE=2 SV=2
Malbus0300002	Golt1a	A	0.19677	Vesicle transport protein GOT1A OS=Mus musculus GN=Golt1a PE=2 SV=1
Malbus0300165	RPL34	A	0.40618	60S ribosomal protein L34 OS=Pisum sativum GN=RPL34 PE=2 SV=1
Malbus0300293	UGD1	A	1.186	UDP-glucose 6-dehydrogenase 1 OS=Glycine max GN=UGD1 PE=2 SV=1
Malbus0300296	BCCP2	A	1.8368	Biotin carboxyl carrier protein of acetyl-CoA carboxylase 2, chloroplastic OS=Arabidopsis thaliana GN=BCCP2 PE=2 SV=1
Malbus0300413	RGP2	A	3.7171	UDP-arabinopyranose mutase 2 OS=Arabidopsis thaliana GN=RGP2 PE=1 SV=1
Malbus0300609	RIC4	A	1.9168	CRIB domain-containing protein RIC4 OS=Arabidopsis thaliana GN=RIC4 PE=1 SV=1
Malbus0300795	AOP1.2	A	4.4118	Probable 2-oxoglutarate-dependent dioxygenase AOP1.2 OS=Arabidopsis thaliana GN=AOP1.2 PE=2 SV=1
Malbus0300843	AP17	A	0.38943	AP-2 complex subunit sigma OS=Arabidopsis thaliana GN=AP17 PE=2 SV=1
Malbus0301124	P4H12	A	0.86576	Probable prolyl 4-hydroxylase 12 OS=Arabidopsis thaliana GN=P4H12 PE=2 SV=1
Malbus0301171	MYB315	A	1.9584	Myb-related protein 315 OS=Antirrhinum majus GN=MYB315 PE=2 SV=1
Malbus0301428	NUP62	A	1.9707	Nuclear pore complex protein NUP62 OS=Arabidopsis thaliana GN=NUP62 PE=1 SV=1
Malbus0301440	ERF034	A	2.7734	Ethylene-responsive transcription factor ERF034 OS=Arabidopsis thaliana GN=ERF034 PE=2 SV=2
Malbus0301532	PME2.1	A	1.4806	Pectinesterase 2.1 OS=Solanum lycopersicum GN=PME2.1 PE=2 SV=2
Malbus0301558	SKU5	A	0.64954	Monocopper oxidase-like protein SKU5 OS=Arabidopsis thaliana GN=SKU5 PE=1 SV=1
Malbus0301600	MOD1	A	3.081	Enoyl-[acyl-carrier-protein] reductase [NADH], chloroplastic OS=Arabidopsis thaliana GN=MOD1 PE=1 SV=1
Malbus0301793	RPL13AD	A	1.5622	60S ribosomal protein L13a-4 OS=Arabidopsis thaliana GN=RPL13AD PE=2 SV=1
Malbus0301883	DOF3.6	A	1.5834	Dof zinc finger protein DOF3.6 OS=Arabidopsis thaliana GN=DOF3.6 PE=1 SV=2
Malbus0301885	PUB13	A	0.64817	U-box domain-containing protein 13 OS=Arabidopsis thaliana GN=PUB13 PE=1 SV=1
Malbus0301993	ARF9	A	2.2466	Auxin response factor 9 OS=Arabidopsis thaliana GN=ARF9 PE=1 SV=1
Malbus0302006	LECRK41	A	0.81378	L-type lectin-domain containing receptor kinase IV.1 OS=Arabidopsis thaliana GN=LECRK41 PE=2 SV=1
Malbus0302083	HSP26-A	A	0.86135	Probable glutathione S-transferase OS=Glycine max GN=HSP26-A PE=2 SV=1
Malbus0302099	COPT1	A	0.84371	Copper transporter 1 OS=Arabidopsis thaliana GN=COPT1 PE=2 SV=2
Malbus0302166	WDR62	A	2.7499	WD repeat-containing protein 62 OS=Sus scrofa GN=WDR62 PE=3 SV=1
Malbus0302551	GAUT7	A	0.63532	Probable galacturonosyltransferase 7 OS=Arabidopsis thaliana GN=GAUT7 PE=1 SV=2
Malbus0302557	SMO1-1	A	5.1755	Methylsterol monooxygenase 1-1 OS=Arabidopsis thaliana GN=SMO1-1 PE=1 SV=1
Malbus0302600	GAUT1	A	1.8282	Polygalacturonate 4-alpha-galacturonosyltransferase OS=Arabidopsis thaliana GN=GAUT1 PE=1 SV=1
Malbus0302628	PMT13	A	2.9021	Probable methyltransferase OS=Arabidopsis thaliana GN=At4g00740 PE=2 SV=1
Malbus0302867	BBM2	A	2.4907	AP2-like ethylene-responsive transcription factor BBM2 OS=Brassica napus GN=BBM2 PE=2 SV=1
Malbus0302966	ERF1	A	1.7937	Ethylene-responsive transcription factor 1 OS=Nicotiana tabacum GN=ERF1 PE=2 SV=1
Malbus0302967	ERF1	A	2.1572	Ethylene-responsive transcription factor 1 OS=Nicotiana tabacum GN=ERF1 PE=2 SV=1
Malbus0302968	ERF2	A	2.569	Ethylene-responsive transcription factor 2 OS=Nicotiana tabacum GN=ERF2 PE=2 SV=1
Malbus0302969	ERF2	A	1.8239	Ethylene-responsive transcription factor 2 OS=Nicotiana tabacum GN=ERF2 PE=2 SV=1
Malbus0303064	NET3C	A	1.5261	Protein NETWORKED 3C OS=Arabidopsis thaliana GN=NET3C PE=1 SV=1
Malbus0303182	RAP2-11	A	0.27975	Ethylene-responsive transcription factor RAP2-11 OS=Arabidopsis thaliana GN=RAP2-11 PE=2 SV=1
Malbus0303354	SCAB2	A	0.59117	Stomatal closure-related actin-binding protein 2 OS=Arabidopsis thaliana GN=SCAB2 PE=2 SV=1
Malbus0303440	CML36	A	0.45479	Probable calcium-binding protein CML36 OS=Arabidopsis thaliana GN=CML36 PE=2 SV=1
Malbus0303551	PCMP-H52	A	2.127	Putative pentatricopeptide repeat-containing protein At5g52630 OS=Arabidopsis thaliana GN=PCMP-H52 PE=3 SV=1
Malbus0303619	PHL1	A	0.28285	Protein PHR1-LIKE 1 OS=Arabidopsis thaliana GN=PHL1 PE=1 SV=1
Malbus0303743	FAF2	A	4.2774	Protein FANTASTIC FOUR 2 OS=Arabidopsis thaliana GN=FAF2 PE=2 SV=1
Malbus0303782	NEK2	A	0.63662	Serine/threonine-protein kinase Nek2 OS=Oryza sativa subsp. japonica GN=NEK2 PE=2 SV=1
Malbus0303810	DRIP2	A	1.1518	E3 ubiquitin protein ligase DRIP2 OS=Arabidopsis thaliana GN=DRIP2 PE=1 SV=1
Malbus0303828	ERF098	A	10.118	Ethylene-responsive transcription factor ERF098 OS=Arabidopsis thaliana GN=ERF098 PE=1 SV=1
Malbus0303934	FAS1	A	1.5798	Chromatin assembly factor 1 subunit FAS1 OS=Arabidopsis thaliana GN=FAS1 PE=1 SV=1
Malbus0303937	FAS1	A	1.6633	Chromatin assembly factor 1 subunit FAS1 OS=Arabidopsis thaliana GN=FAS1 PE=1 SV=1
Malbus0303960	ALE2	A	1.5384	Receptor-like serine/threonine-protein kinase ALE2 OS=Arabidopsis thaliana GN=ALE2 PE=1 SV=1
Malbus0303991	AGD7	A	0.51636	ADP-ribosylation factor GTPase-activating protein AGD7 OS=Arabidopsis thaliana GN=AGD7 PE=1 SV=1
Malbus0304118	pif1	A	0.10628	ATP-dependent DNA helicase PIF1 OS=Xenopus laevis GN=pif1 PE=2 SV=1
Malbus0304393	SAUR32	A	0.64181	Auxin-responsive protein SAUR32 OS=Arabidopsis thaliana GN=SAUR32 PE=2 SV=1
Malbus0304399	TKRP125	A	3.9626	125 kDa kinesin-related protein OS=Nicotiana tabacum GN=TKRP125 PE=1 SV=1
Malbus0304434	LDH	A	0.90236	Lipid droplet-associated hydrolase OS=Dictyostelium discoideum GN=DDB_G0286581 PE=3 SV=1
Malbus0304513	Donson	A	1.9366	Protein downstream neighbor of Son OS=Mus musculus GN=Donson PE=1 SV=2
Malbus0304618	HIPP26	A	0.56538	Heavy metal-associated isoprenylated plant protein 26 OS=Arabidopsis thaliana GN=HIPP26 PE=1 SV=1
Malbus0304632	BAH1	A	2.1026	E3 ubiquitin-protein ligase BAH1 OS=Arabidopsis thaliana GN=BAH1 PE=1 SV=1
Malbus0304671	GATL7	A	0.70327	Probable galacturonosyltransferase-like 7 OS=Arabidopsis thaliana GN=GATL7 PE=2 SV=1
Malbus0304679	ERDJ3B	A	1.9076	DnaJ protein ERDJ3B OS=Arabidopsis thaliana GN=ERDJ3B PE=1 SV=1
Malbus0304689	MSH6	A	1.2362	DNA mismatch repair protein MSH6 OS=Arabidopsis thaliana GN=MSH6 PE=1 SV=2
Malbus0304780	PALD1	A	1.2789	Paladin OS=Homo sapiens GN=PALD1 PE=1 SV=3
Malbus0304874	PP2B15	A	1.7754	F-box protein PP2-B15 OS=Arabidopsis thaliana GN=PP2B15 PE=2 SV=2
Malbus0304896	RPL22B	A	1.0334	60S ribosomal protein L22-2 OS=Arabidopsis thaliana GN=RPL22B PE=2 SV=1
Malbus0304909	Rad9a	A	0.58948	Cell cycle checkpoint control protein RAD9A OS=Mus musculus GN=Rad9a PE=1 SV=1
Malbus0304935	KIFC3	A	4.2725	Kinesin-like protein KIFC3 OS=Homo sapiens GN=KIFC3 PE=1 SV=4
Malbus0305088	PUB9	A	1.221	U-box domain-containing protein 9 OS=Arabidopsis thaliana GN=PUB9 PE=1 SV=1
Malbus0400405	IQD1	A	3.778	Protein IQ-DOMAIN 1 OS=Arabidopsis thaliana GN=IQD1 PE=1 SV=1
Malbus0400493	PLT2	A	2.9503	AP2-like ethylene-responsive transcription factor PLT2 OS=Arabidopsis thaliana GN=PLT2 PE=2 SV=1
Malbus0400521	TOC75	A	2.1265	Protein TOC75, chloroplastic OS=Pisum sativum GN=TOC75 PE=1 SV=1
Malbus0400585	harbi1	A	1.1412	Putative nuclease HARBI1 OS=Danio rerio GN=harbi1 PE=2 SV=1
Malbus0400586	harbi1	A	1.0804	Putative nuclease HARBI1 OS=Danio rerio GN=harbi1 PE=2 SV=1
Malbus0400592	RPL23A	A	1.5248	60S ribosomal protein L23a OS=Daucus carota GN=RPL23A PE=2 SV=1
Malbus0400759	FHY	A	2.6255	Bifunctional riboflavin kinase/FMN phosphatase OS=Arabidopsis thaliana GN=FHY PE=1 SV=1
Malbus0401078	FLA6	A	3.0247	Fasciclin-like arabinogalactan protein 6 OS=Arabidopsis thaliana GN=FLA6 PE=2 SV=2
Malbus0401111	RLPB17	A	4.2137	Reticulon-like protein B17 OS=Arabidopsis thaliana GN=RTNLB17 PE=2 SV=1
Malbus0401231	CYCD6-1	A	1.5699	Putative cyclin-D6-1 OS=Arabidopsis thaliana GN=CYCD6-1 PE=3 SV=1
Malbus0401275	PER3	A	2.0718	Peroxidase 3 OS=Arabidopsis thaliana GN=PER3 PE=2 SV=1
Malbus0401339	PUB23	A	1.6946	E3 ubiquitin-protein ligase PUB23 OS=Arabidopsis thaliana GN=PUB23 PE=1 SV=1
Malbus0401469	DAAT	A	1.8765	D-amino-acid transaminase, chloroplastic OS=Arabidopsis thaliana GN=DAAT PE=1 SV=1
Malbus0401475	ERF4	A	0.55842	Ethylene-responsive transcription factor 4 OS=Arabidopsis thaliana GN=ERF4 PE=1 SV=1
Malbus0401525	B3GALT14	A	0.84338	Probable beta-1,3-galactosyltransferase 14 OS=Arabidopsis thaliana GN=B3GALT14 PE=2 SV=1
Malbus0401545	GF14D	A	1.1839	14-3-3-like protein D OS=Glycine max GN=GF14D PE=2 SV=1
Malbus0401627	BEH4	A	2.4167	BES1/BZR1 homolog protein 4 OS=Arabidopsis thaliana GN=BEH4 PE=1 SV=1
Malbus0401659	PME51	A	4.021	Probable pectinesterase/pectinesterase inhibitor 51 OS=Arabidopsis thaliana GN=PME51 PE=2 SV=1
Malbus0401689	BASS1	A	2.8741	Probable sodium/metabolite cotransporter BASS1, chloroplastic OS=Arabidopsis thaliana GN=BASS1 PE=2 SV=1
Malbus0401874	BRG3	A	1.4649	Probable BOI-related E3 ubiquitin-protein ligase 3 OS=Arabidopsis thaliana GN=BRG3 PE=1 SV=1
Malbus0401884	NSP5	A	0.88126	Nitrile-specifier protein 5 OS=Arabidopsis thaliana GN=NSP5 PE=2 SV=1
Malbus0402007	DIOX2	A	0.072428	Probable 2-oxoglutarate/Fe(II)-dependent dioxygenase OS=Papaver somniferum GN=DIOX2 PE=2 SV=1
Malbus0402008	DIOX2	A	0.092743	Probable 2-oxoglutarate/Fe(II)-dependent dioxygenase OS=Papaver somniferum GN=DIOX2 PE=2 SV=1
Malbus0402023	ZIP1	A	1.8364	Zinc transporter 1 OS=Arabidopsis thaliana GN=ZIP1 PE=2 SV=1
Malbus0402082	CXP;2-2	A	1.1878	Serine carboxypeptidase II-2 (Fragment) OS=Hordeum vulgare GN=CXP;2-2 PE=1 SV=1
Malbus0402101	Myosin-12	A	2.9913	Myosin-12 OS=Arabidopsis thaliana GN=XI-F PE=2 SV=1
Malbus0402176	ENO1	A	1.4066	Enolase 1, chloroplastic OS=Arabidopsis thaliana GN=ENO1 PE=1 SV=1
Malbus0402236	HAT14	A	0.31358	Homeobox-leucine zipper protein HAT14 OS=Arabidopsis thaliana GN=HAT14 PE=2 SV=3
Malbus0402383	GAI	A	4.2752	DELLA protein GAI OS=Arabidopsis thaliana GN=GAI PE=1 SV=1
Malbus0402415	SPX1	A	1.6152	SPX domain-containing protein 1 OS=Arabidopsis thaliana GN=SPX1 PE=2 SV=2
Malbus0402607	BGLU7	A	2.8511	Glucan endo-1,3-beta-glucosidase 7 OS=Arabidopsis thaliana GN=At4g34480 PE=1 SV=2
Malbus0402823	TIFY3B	A	0.99286	Protein TIFY 3B OS=Arabidopsis thaliana GN=TIFY3B PE=1 SV=1
Malbus0402910	ERF017	A	0.45972	Ethylene-responsive transcription factor ERF017 OS=Arabidopsis thaliana GN=ERF017 PE=2 SV=1
Malbus0403079	SFH9	A	1.2354	Phosphatidylinositol/phosphatidylcholine transfer protein SFH9 OS=Arabidopsis thaliana GN=SFH9 PE=2 SV=1
Malbus0403184	PFP-BETA1	A	2.5255	Pyrophosphate--fructose 6-phosphate 1-phosphotransferase subunit beta 1 OS=Arabidopsis thaliana GN=PFP-BETA1 PE=1 SV=1
Malbus0403191	SRF8	A	1.9984	Protein STRUBBELIG-RECEPTOR FAMILY 8 OS=Arabidopsis thaliana GN=SRF8 PE=2 SV=1
Malbus0403220	ANP2	A	2.9498	Mitogen-activated protein kinase kinase kinase 2 OS=Arabidopsis thaliana GN=ANP2 PE=2 SV=1
Malbus0403243	ankrd13c-a	A	1.5946	Ankyrin repeat domain-containing protein 13C-A OS=Xenopus laevis GN=ankrd13c-a PE=2 SV=1
Malbus0403668	ATL2	A	0.92337	RING-H2 finger protein ATL2 OS=Arabidopsis thaliana GN=ATL2 PE=2 SV=2
Malbus0403704	ATJ49	A	2.252	Chaperone protein dnaJ 49 OS=Arabidopsis thaliana GN=ATJ49 PE=2 SV=2
Malbus0403759	SAR1A	A	1.5866	GTP-binding protein SAR1A OS=Arabidopsis thaliana GN=SAR1A PE=2 SV=1
Malbus0403838	SRG1	A	3.704	Protein SRG1 OS=Arabidopsis thaliana GN=SRG1 PE=2 SV=1
Malbus0403880	KINESIN-13A	A	0.64186	Kinesin-13A OS=Arabidopsis thaliana GN=KINESIN-13A PE=1 SV=1
Malbus0403925	PATL4	A	4.794	Patellin-4 OS=Arabidopsis thaliana GN=PATL4 PE=1 SV=2
Malbus0403997	APC6	A	1.4398	Anaphase-promoting complex subunit 6 OS=Arabidopsis thaliana GN=APC6 PE=2 SV=1
Malbus0404012	PER54	A	2.5542	Peroxidase 54 OS=Arabidopsis thaliana GN=PER54 PE=2 SV=1
Malbus0404013	pod	A	1.6369	Peroxidase 15 OS=Ipomoea batatas GN=pod PE=1 SV=1
Malbus0404014	pod	A	1.3297	Peroxidase 15 OS=Ipomoea batatas GN=pod PE=1 SV=1
Malbus0404021	ARF3	A	0.68543	Auxin response factor 3 OS=Arabidopsis thaliana GN=ARF3 PE=1 SV=2
Malbus0404027	Trmt61a	A	2.0792	tRNA (adenine(58)-N(1))-methyltransferase catalytic subunit TRMT61A OS=Mus musculus GN=Trmt61a PE=1 SV=1
Malbus0404170	DHAD	A	3.1879	Dihydroxy-acid dehydratase, chloroplastic OS=Arabidopsis thaliana GN=DHAD PE=1 SV=1
Malbus0404220	PCMP-E42	A	0.98162	Pentatricopeptide repeat-containing protein At5g19020, mitochondrial OS=Arabidopsis thaliana GN=PCMP-E42 PE=2 SV=1
Malbus0404290	RUK	A	4.024	Serine/threonine-protein kinase RUNKEL OS=Arabidopsis thaliana GN=RUK PE=1 SV=1
Malbus0404464	RAP2-11	A	0.77178	Ethylene-responsive transcription factor RAP2-11 OS=Arabidopsis thaliana GN=RAP2-11 PE=2 SV=1
Malbus0404492	NAT2	A	1.934	Nucleobase-ascorbate transporter 2 OS=Arabidopsis thaliana GN=NAT2 PE=2 SV=2
Malbus0404746	ATK5	A	4.5779	Kinesin-5 OS=Arabidopsis thaliana GN=ATK5 PE=2 SV=1
Malbus0404827	HLJ1	A	1.3843	Protein HLJ1 OS=Saccharomyces cerevisiae (strain ATCC 204508 / S288c) GN=HLJ1 PE=1 SV=1
Malbus0404953	tmem87a	A	1.1955	Transmembrane protein 87A OS=Xenopus tropicalis GN=tmem87a PE=2 SV=1
Malbus0405055	WEB	A	3.2306	WEB family protein At2g17940 OS=Arabidopsis thaliana GN=At2g17940 PE=2 SV=1
Malbus0405062	BAM1	A	0.8591	Leucine-rich repeat receptor-like serine/threonine-protein kinase BAM1 OS=Arabidopsis thaliana GN=BAM1 PE=1 SV=1
Malbus0500043	ERF34	A	2.1322	Ethylene-responsive transcription factor ERF034 OS=Arabidopsis thaliana GN=ERF034 PE=2 SV=2
Malbus0500119	PLP2	A	4.4265	Patatin-like protein 2 OS=Arabidopsis thaliana GN=PLP2 PE=1 SV=1
Malbus0500234	GT	A	1.4934	Hydroquinone glucosyltransferase OS=Rauvolfia serpentina GN=AS PE=1 SV=1
Malbus0500246	P1	A	0.79955	NADP-dependent alkenal double bond reductase P1 OS=Arabidopsis thaliana GN=P1 PE=1 SV=1
Malbus0500275	NADHD	A	1.1513	NADH dehydrogenase [ubiquinone] iron-sulfur protein 8-B, mitochondrial OS=Arabidopsis thaliana GN=At1g16700 PE=2 SV=1
Malbus0500343	DRP1C	A	1.8498	Dynamin-related protein 1C OS=Arabidopsis thaliana GN=DRP1C PE=1 SV=2
Malbus0500571	BGAL1	A	-2.4918	Beta-galactosidase 1 OS=Arabidopsis thaliana GN=BGAL1 PE=1 SV=1
Malbus0500637	LOX1.1	A	1.7906	Linoleate 9S-lipoxygenase OS=Lens culinaris GN=LOX1.1 PE=2 SV=1
Malbus0500724	ABP19B	A	2.8104	Auxin-binding protein ABP19b OS=Prunus persica GN=ABP19B PE=3 SV=1
Malbus0500727	ABP19A	A	0.19243	Auxin-binding protein ABP19a OS=Prunus persica GN=ABP19A PE=3 SV=1
Malbus0500836	MTP1	A	2.9959	Metal tolerance protein 1 OS=Arabidopsis thaliana GN=MTP1 PE=1 SV=2
Malbus0501074	CYTB5-E	A	0.63745	Cytochrome b5 isoform E OS=Arabidopsis thaliana GN=CYTB5-E PE=1 SV=2
Malbus0501082	RABA3	A	1.4625	Ras-related protein RABA3 OS=Arabidopsis thaliana GN=RABA3 PE=2 SV=1
Malbus0501112	ARF18	A	1.1518	Auxin response factor 18 OS=Arabidopsis thaliana GN=ARF18 PE=2 SV=1
Malbus0501209	RPL5	A	0.87175	60S ribosomal protein L5 OS=Cucumis sativus GN=RPL5 PE=2 SV=1
Malbus0501426	SDR1	A	1.4726	(+)-neomenthol dehydrogenase OS=Arabidopsis thaliana GN=SDR1 PE=1 SV=1
Malbus0501649	AHL1	A	0.98211	AT-hook motif nuclear-localized protein 1 OS=Arabidopsis thaliana GN=AHL1 PE=1 SV=1
Malbus0501701	RPL32A	A	0.67589	60S ribosomal protein L32-1 OS=Arabidopsis thaliana GN=RPL32A PE=2 SV=2
Malbus0501738	SINAT5	A	0.78801	E3 ubiquitin-protein ligase SINAT5 OS=Arabidopsis thaliana GN=SINAT5 PE=1 SV=2
Malbus0501785	NUDT16	A	1.5038	Nudix hydrolase 16, mitochondrial OS=Arabidopsis thaliana GN=NUDT16 PE=2 SV=1
Malbus0501807	CYP22	A	1.2937	Peptidyl-prolyl cis-trans isomerase CYP22 OS=Arabidopsis thaliana GN=CYP22 PE=2 SV=1
Malbus0501908	CRSP	A	1.035	CO(2)-response secreted protease OS=Arabidopsis thaliana GN=CRSP PE=2 SV=1
Malbus0501973	WRI1	A	0.81172	Ethylene-responsive transcription factor WRI1 OS=Arabidopsis thaliana GN=WRI1 PE=2 SV=1
Malbus0501978	CBR1	A	1.4183	NADH--cytochrome b5 reductase 1 OS=Arabidopsis thaliana GN=CBR1 PE=1 SV=1
Malbus0501984	CDF2	A	1.0865	Cyclic dof factor 2 OS=Arabidopsis thaliana GN=CDF2 PE=1 SV=2
Malbus0502040	PHB3	A	1.5879	Prohibitin-3, mitochondrial OS=Arabidopsis thaliana GN=PHB3 PE=1 SV=1
Malbus0502124	CYCB3-1	A	4.0083	Putative cyclin-B3-1 OS=Arabidopsis thaliana GN=CYCB3-1 PE=3 SV=2
Malbus0502310	MMDHI	A	2.1204	Malate dehydrogenase, mitochondrial OS=Fragaria ananassa GN=MMDHI PE=1 SV=1
Malbus0502617	B3GALT17	A	2.9608	Probable beta-1,3-galactosyltransferase 17 OS=Arabidopsis thaliana GN=B3GALT17 PE=2 SV=2
Malbus0502621	B3GALT19	A	1.945	Probable beta-1,3-galactosyltransferase 19 OS=Arabidopsis thaliana GN=B3GALT19 PE=2 SV=2
Malbus0502636	Gpn2	A	0.6292	GPN-loop GTPase 2 OS=Mus musculus GN=Gpn2 PE=2 SV=2
Malbus0502705	IAA9	A	2.8778	Auxin-responsive protein IAA9 OS=Arabidopsis thaliana GN=IAA9 PE=1 SV=1
Malbus0502782	BPA1	A	0.49376	Binding partner of ACD11 1 OS=Arabidopsis thaliana GN=BPA1 PE=1 SV=1
Malbus0502986	RAE1	A	0.7658	Protein RAE1 OS=Arabidopsis thaliana GN=RAE1 PE=1 SV=2
Malbus0503073	PHO1-H1	A	1.369	Phosphate transporter PHO1 homolog 1 OS=Arabidopsis thaliana GN=PHO1-H1 PE=2 SV=1
Malbus0503156	MSL10	A	4.2391	Mechanosensitive ion channel protein 10 OS=Arabidopsis thaliana GN=MSL10 PE=1 SV=1
Malbus0503170	NFD4	A	1.9474	Protein NUCLEAR FUSION DEFECTIVE 4 OS=Arabidopsis thaliana GN=NFD4 PE=3 SV=1
Malbus0503212	SMC4	A	1.4386	Structural maintenance of chromosomes protein 4 OS=Arabidopsis thaliana GN=SMC4 PE=1 SV=1
Malbus0503251	IDH1	A	0.7915	Isocitrate dehydrogenase [NAD] regulatory subunit 1, mitochondrial OS=Arabidopsis thaliana GN=IDH1 PE=2 SV=2
Malbus0503270	Cog8	A	0.56281	Conserved oligomeric Golgi complex subunit 8 OS=Mus musculus GN=Cog8 PE=1 SV=3
Malbus0503390	RPS11	A	0.70576	40S ribosomal protein S11 OS=Glycine max GN=RPS11 PE=2 SV=2
Malbus0503472	TIC32	A	0.90654	Short-chain dehydrogenase TIC 32, chloroplastic OS=Pisum sativum GN=TIC32 PE=1 SV=1
Malbus0503473	CYP90B1	A	5.2583	Cytochrome P450 90B1 OS=Arabidopsis thaliana GN=CYP90B1 PE=1 SV=2
Malbus0503581	nodH	A	1.9805	Nodulation protein H OS=Rhizobium meliloti GN=nodH PE=4 SV=1
Malbus0503633	RD21A	A	2.2025	Cysteine proteinase RD21a OS=Arabidopsis thaliana GN=RD21A PE=1 SV=1
Malbus0503680	fmdA	A	1.2355	Formamidase OS=Methylophilus methylotrophus GN=fmdA PE=1 SV=1
Malbus0503736	COX6A	A	1.0198	Cytochrome c oxidase subunit 6a, mitochondrial OS=Arabidopsis thaliana GN=COX6A PE=2 SV=1
Malbus0503796	NPSN11	A	2.4106	Novel plant SNARE 11 OS=Arabidopsis thaliana GN=NPSN11 PE=1 SV=2
Malbus0503831	ERF5	A	0.56824	Ethylene-responsive transcription factor 5 OS=Arabidopsis thaliana GN=ERF5 PE=2 SV=1
Malbus0503833	ERF5	A	0.77684	Ethylene-responsive transcription factor 5 OS=Arabidopsis thaliana GN=ERF5 PE=2 SV=1
Malbus0503940	TDX	A	0.98609	TPR repeat-containing thioredoxin TDX OS=Arabidopsis thaliana GN=TDX PE=1 SV=1
Malbus0503991	AS	A	0.77392	Argininosuccinate synthase, chloroplastic OS=Arabidopsis thaliana GN=At4g24830 PE=1 SV=3
Malbus0503997	ADK-B	A	1.5656	Adenylate kinase 4 OS=Oryza sativa subsp. japonica GN=ADK-B PE=2 SV=1
Malbus0504015	RPN7	A	0.50654	26S proteasome non-ATPase regulatory subunit 6 homolog OS=Arabidopsis thaliana GN=RPN7 PE=1 SV=1
Malbus0504033	mhkB	A	8.0767	Myosin heavy chain kinase B OS=Dictyostelium discoideum GN=mhkB PE=2 SV=1
Malbus0504078	FIP37	A	0.38593	FKBP12-interacting protein of 37 kDa OS=Arabidopsis thaliana GN=FIP37 PE=1 SV=1
Malbus0504129	RDR2	A	1.0658	RNA-dependent RNA polymerase 2 OS=Arabidopsis thaliana GN=RDR2 PE=1 SV=1
Malbus0504133	DEGP9	A	0.67665	Protease Do-like 9 OS=Arabidopsis thaliana GN=DEGP9 PE=1 SV=1
Malbus0504150	E2FE	A	1.6217	E2F transcription factor-like E2FE OS=Arabidopsis thaliana GN=E2FE PE=2 SV=1
Malbus0504406	ALK	A	0.2149	Nuclear-interacting partner of ALK OS=Pongo abelii GN=ZC3HC1 PE=2 SV=1
Malbus0504422	MSH2	A	1.0097	DNA mismatch repair protein MSH2 OS=Arabidopsis thaliana GN=MSH2 PE=1 SV=1
Malbus0504426	MT	A	0.29884	tRNA (guanine(37)-N1)-methyltransferase 2 OS=Vitis vinifera GN=VIT_11s0016g04350 PE=3 SV=1
Malbus0504434	TMEM19	A	1.4178	Transmembrane protein 19 OS=Pongo abelii GN=TMEM19 PE=2 SV=1
Malbus0504469	CYP734A1	A	0.45206	Cytochrome P450 734A1 OS=Arabidopsis thaliana GN=CYP734A1 PE=2 SV=1
Malbus0504512	PER25	A	2.1394	Peroxidase 25 OS=Arabidopsis thaliana GN=PER25 PE=2 SV=2
Malbus0504541	BCB	A	1.5731	Blue copper protein OS=Arabidopsis thaliana GN=BCB PE=1 SV=2
Malbus0504726	TOGT1	A	3.3989	Scopoletin glucosyltransferase OS=Nicotiana tabacum GN=TOGT1 PE=1 SV=1
Malbus0504727	GT7	A	2.1474	UDP-glucose flavonoid 3-O-glucosyltransferase 7 OS=Fragaria ananassa GN=GT7 PE=1 SV=1
Malbus0504874	HIPP26	A	1.1331	Heavy metal-associated isoprenylated plant protein 26 OS=Arabidopsis thaliana GN=HIPP26 PE=1 SV=1
Malbus0504900	LPD1	A	1.7223	Dihydrolipoyl dehydrogenase 1, chloroplastic OS=Arabidopsis thaliana GN=LPD1 PE=2 SV=1
Malbus0505074	Ssy	A	1.152	Sucrose synthase OS=Medicago sativa PE=2 SV=1
Malbus0505177	Tmem258	A	1.1625	Transmembrane protein 258 OS=Mus musculus GN=Tmem258 PE=3 SV=1
Malbus0505265	AIL5	A	1.4322	AP2-like ethylene-responsive transcription factor AIL5 OS=Arabidopsis thaliana GN=AIL5 PE=2 SV=2
Malbus0505288	4CL1	A	2.4889	4-coumarate--CoA ligase 1 OS=Nicotiana tabacum GN=4CL1 PE=2 SV=1
Malbus0505346	COX6B-3	A	0.74284	Cytochrome c oxidase subunit 6b-3 OS=Arabidopsis thaliana GN=COX6B-3 PE=2 SV=2
Malbus0505374	RNASEH2C	A	2.1588	Ribonuclease H2 subunit C OS=Bos taurus GN=RNASEH2C PE=2 SV=1
Malbus0505460	GPT2	A	1.9758	Glucose-6-phosphate/phosphate translocator 2, chloroplastic OS=Arabidopsis thaliana GN=GPT2 PE=2 SV=2
Malbus0505514	SLAH1	A	1.4608	S-type anion channel SLAH1 OS=Arabidopsis thaliana GN=SLAH1 PE=2 SV=1
Malbus0505533	ACO	A	2.0213	1-aminocyclopropane-1-carboxylate oxidase OS=Actinidia deliciosa GN=ACO PE=2 SV=1
Malbus0505536	EHD2	A	0.061899	EH domain-containing protein 2 OS=Arabidopsis thaliana GN=EHD2 PE=1 SV=1
Malbus0600027	RBK1	A	1.4748	Receptor-like cytosolic serine/threonine-protein kinase RBK1 OS=Arabidopsis thaliana GN=RBK1 PE=1 SV=1
Malbus0600029	AIL6	A	2.1917	AP2-like ethylene-responsive transcription factor AIL6 OS=Arabidopsis thaliana GN=AIL6 PE=2 SV=1
Malbus0600096	AP1M2	A	0.67125	AP-1 complex subunit mu-2 OS=Arabidopsis thaliana GN=AP1M2 PE=1 SV=1
Malbus0600103	CRK2	A	1.4226	Cysteine-rich receptor-like protein kinase 2 OS=Arabidopsis thaliana GN=CRK2 PE=2 SV=1
Malbus0600183	EDR1	A	1.0172	Serine/threonine-protein kinase EDR1 OS=Arabidopsis thaliana GN=EDR1 PE=1 SV=1
Malbus0600275	GEPI48	A	1.4789	UDP-glucose 4-epimerase GEPI48 OS=Cyamopsis tetragonoloba PE=2 SV=1
Malbus0600413	OPR1	A	1.7263	12-oxophytodienoate reductase 1 OS=Arabidopsis thaliana GN=OPR1 PE=1 SV=2
Malbus0600734	BHLH93	A	0.95268	Transcription factor bHLH93 OS=Arabidopsis thaliana GN=BHLH93 PE=1 SV=1
Malbus0601078	BGAL3	A	2.5825	Beta-galactosidase 3 OS=Arabidopsis thaliana GN=BGAL3 PE=1 SV=1
Malbus0601089	PER72	A	0.85957	Peroxidase 72 OS=Arabidopsis thaliana GN=PER72 PE=1 SV=1
Malbus0601108	PPA	A	1.5034	Soluble inorganic pyrophosphatase OS=Solanum tuberosum GN=PPA PE=2 SV=1
Malbus0601123	LAC11	A	1.5044	Laccase-11 OS=Arabidopsis thaliana GN=LAC11 PE=2 SV=1
Malbus0601139	RL6	A	1.0629	Protein RADIALIS-like 6 OS=Arabidopsis thaliana GN=RL6 PE=2 SV=1
Malbus0601344	SGT2	A	3.3366	Soyasapogenol B glucuronide galactosyltransferase OS=Glycine max GN=GmSGT2 PE=1 SV=1
Malbus0601405	SHR	A	2.1635	Protein SHORT-ROOT OS=Arabidopsis thaliana GN=SHR PE=1 SV=1
Malbus0601416	GMGT1	A	2.3385	Galactomannan galactosyltransferase 1 OS=Cyamopsis tetragonoloba GN=GMGT1 PE=1 SV=1
Malbus0601419	PUB30	A	0.57659	U-box domain-containing protein 30 OS=Arabidopsis thaliana GN=PUB30 PE=2 SV=1
Malbus0601464	NAC086	A	1.7233	NAC domain-containing protein 86 OS=Arabidopsis thaliana GN=NAC086 PE=2 SV=1
Malbus0601511	GDH2	A	0.74865	Glutamate dehydrogenase 2 OS=Arabidopsis thaliana GN=GDH2 PE=1 SV=1
Malbus0601547	ACX1	A	1.3366	Peroxisomal acyl-coenzyme A oxidase 1 OS=Arabidopsis thaliana GN=ACX1 PE=1 SV=1
Malbus0601616	CML13	A	0.10625	Probable calcium-binding protein CML13 OS=Arabidopsis thaliana GN=CML13 PE=2 SV=1
Malbus0601637	AHL24	A	1.7485	AT-hook motif nuclear-localized protein 24 OS=Arabidopsis thaliana GN=AHL24 PE=2 SV=1
Malbus0602057	UGD1	A	1.9859	UDP-glucose 6-dehydrogenase 1 OS=Glycine max GN=UGD1 PE=2 SV=1
Malbus0602179	AHK5	A	3.1638	Histidine kinase 5 OS=Arabidopsis thaliana GN=AHK5 PE=1 SV=1
Malbus0602469	ORC6	A	2.879	Origin of replication complex subunit 6 OS=Arabidopsis thaliana GN=ORC6 PE=1 SV=2
Malbus0602800	HIPP26	A	1.2029	Heavy metal-associated isoprenylated plant protein 26 OS=Arabidopsis thaliana GN=HIPP26 PE=1 SV=1
Malbus0603027	CXE1	A	1.1028	Carboxylesterase 1 OS=Actinidia eriantha GN=CXE1 PE=1 SV=1
Malbus0603159	NIK2	A	1.3969	Protein NSP-INTERACTING KINASE 2 OS=Arabidopsis thaliana GN=NIK2 PE=1 SV=1
Malbus0603177	PIP20-2	A	2.9049	Kunitz-type trypsin inhibitor-like 2 protein OS=Pisum sativum GN=PIP20-2 PE=3 SV=1
Malbus0603179	PIP20-1	A	4.5986	Kunitz-type trypsin inhibitor-like 1 protein OS=Pisum sativum GN=PIP20-1 PE=1 SV=2
Malbus0603209	DMT1	A	1.484	DNA (cytosine-5)-methyltransferase 1 OS=Arabidopsis thaliana GN=DMT1 PE=1 SV=1
Malbus0603213	CCT3	A	1.2227	T-complex protein 1 subunit gamma OS=Arabidopsis thaliana GN=CCT3 PE=1 SV=1
Malbus0603229	PIP20-2	A	2.1616	Kunitz-type trypsin inhibitor-like 2 protein OS=Pisum sativum GN=PIP20-2 PE=3 SV=1
Malbus0603388	PAP17	A	4.9214	Purple acid phosphatase 17 OS=Arabidopsis thaliana GN=PAP17 PE=2 SV=1
Malbus0603390	SEH1	A	0.51475	Protein SEH1 OS=Arabidopsis thaliana GN=SEH1 PE=1 SV=1
Malbus0603459	GS1	A	1.1852	Glutamine synthetase nodule isozyme OS=Medicago sativa GN=GS1 PE=2 SV=1
Malbus0603489	TMN3	A	0.81511	Transmembrane 9 superfamily member 3 OS=Arabidopsis thaliana GN=TMN3 PE=2 SV=1
Malbus0603589	pgap3	A	0.72602	Post-GPI attachment to proteins factor 3 OS=Xenopus tropicalis GN=pgap3 PE=2 SV=1
Malbus0603681	DTX16	A	0.51071	Protein DETOXIFICATION 16 OS=Arabidopsis thaliana GN=DTX16 PE=2 SV=1
Malbus0603760	QKY	A	1.1413	Protein QUIRKY OS=Arabidopsis thaliana GN=QKY PE=2 SV=1
Malbus0603795	POR1	A	2.0125	Outer plastidial membrane protein porin OS=Pisum sativum GN=POR1 PE=1 SV=2
Malbus0603799	PPIP5K1	A	0.94204	Inositol hexakisphosphate and diphosphoinositol-pentakisphosphate kinase 1 OS=Bos taurus GN=PPIP5K1 PE=2 SV=1
Malbus0603830	CLE25	A	3.3085	CLAVATA3/ESR (CLE)-related protein 25 OS=Arabidopsis thaliana GN=CLE25 PE=2 SV=1
Malbus0603873	GASA14	A	3.1324	Gibberellin-regulated protein 14 OS=Arabidopsis thaliana GN=GASA14 PE=1 SV=1
Malbus0603900	POT8	A	0.97807	Potassium transporter 8 OS=Arabidopsis thaliana GN=POT8 PE=2 SV=2
Malbus0603910	Fam179b	A	0.7963	Protein FAM179B OS=Mus musculus GN=Fam179b PE=1 SV=3
Malbus0604081	CDF2	A	1.7903	Cyclic dof factor 2 OS=Arabidopsis thaliana GN=CDF2 PE=1 SV=2
Malbus0604177	Fignl1	A	2.9388	Fidgetin-like protein 1 OS=Mus musculus GN=Fignl1 PE=1 SV=1
Malbus0604204	CYCL	A	1.7255	Cytochrome c1-1, heme protein, mitochondrial OS=Solanum tuberosum GN=CYCL PE=2 SV=1
Malbus0604395	eng2	A	1.6714	Putative endo-1,3(4)-beta-glucanase 2 OS=Schizosaccharomyces pombe (strain 972 / ATCC 24843) GN=eng2 PE=3 SV=1
Malbus0604414	yif1b-b	A	1.3052	Protein YIF1B-B OS=Xenopus laevis GN=yif1b-b PE=2 SV=1
Malbus0604577	GAUT14	A	0.49315	Probable galacturonosyltransferase 14 OS=Arabidopsis thaliana GN=GAUT14 PE=2 SV=1
Malbus0700022	SAUR72	A	2.1902	Auxin-responsive protein SAUR72 OS=Arabidopsis thaliana GN=SAUR72 PE=2 SV=1
Malbus0700042	PGDH2	A	1.4162	D-3-phosphoglycerate dehydrogenase 2, chloroplastic OS=Arabidopsis thaliana GN=PGDH2 PE=1 SV=2
Malbus0700049	CSLC5	A	3.1847	Probable xyloglucan glycosyltransferase 5 OS=Arabidopsis thaliana GN=CSLC5 PE=1 SV=1
Malbus0700190	Rab7	A	0.32437	Ras-related protein Rab7 OS=Prunus armeniaca PE=2 SV=1
Malbus0700232	DIR20	A	2.4659	Dirigent protein 20 OS=Arabidopsis thaliana GN=DIR20 PE=2 SV=1
Malbus0700441	MET2A	A	1.696	DNA (cytosine-5)-methyltransferase 1 OS=Zea mays GN=MET2A PE=1 SV=1
Malbus0700446	PUMP1	A	1.9848	Mitochondrial uncoupling protein 1 OS=Arabidopsis thaliana GN=PUMP1 PE=1 SV=1
Malbus0700604	ARF9	A	0.97899	Auxin response factor 9 OS=Arabidopsis thaliana GN=ARF9 PE=1 SV=1
Malbus0700674	ZEP	A	1.1683	Zeaxanthin epoxidase, chloroplastic OS=Oryza sativa subsp. japonica GN=ZEP PE=2 SV=1
Malbus0700714	UBP20	A	1.8289	Ubiquitin carboxyl-terminal hydrolase 20 OS=Arabidopsis thaliana GN=UBP20 PE=2 SV=1
Malbus0701003	GT7	A	3.421	UDP-glucose flavonoid 3-O-glucosyltransferase 7 OS=Fragaria ananassa GN=GT7 PE=1 SV=1
Malbus0701136	RPS20B	A	1.5868	40S ribosomal protein S20-2 OS=Arabidopsis thaliana GN=RPS20B PE=2 SV=1
Malbus0701169	BAG7	A	1.6613	BAG family molecular chaperone regulator 7 OS=Arabidopsis thaliana GN=BAG7 PE=1 SV=1
Malbus0701392	AMPP	A	0.1459	Probable Xaa-Pro aminopeptidase P OS=Sordaria macrospora (strain ATCC MYA-333 / DSM 997 / K(L3346) / K-hell) GN=AMPP PE=3 SV=1
Malbus0701674	tmem97	A	1.6672	Transmembrane protein 97 OS=Xenopus tropicalis GN=tmem97 PE=2 SV=1
Malbus0701758	CAPH	A	3.5357	Condensin complex subunit 2 OS=Arabidopsis thaliana GN=CAPH PE=1 SV=1
Malbus0701891	SAP3	A	1.6156	Zinc finger A20 and AN1 domain-containing stress-associated protein 3 OS=Arabidopsis thaliana GN=SAP3 PE=2 SV=1
Malbus0701985	AGO5	A	1.0646	Protein argonaute 5 OS=Arabidopsis thaliana GN=AGO5 PE=1 SV=2
Malbus0702038	HIPP26	A	5.0359	Heavy metal-associated isoprenylated plant protein 26 OS=Arabidopsis thaliana GN=HIPP26 PE=1 SV=1
Malbus0702094	PIP2-7	A	1.5496	Aquaporin PIP2-7 OS=Zea mays GN=PIP2-7 PE=2 SV=1
Malbus0702160	DOF2.1	A	1.5109	Dof zinc finger protein DOF2.1 OS=Arabidopsis thaliana GN=DOF2.1 PE=2 SV=2
Malbus0702209	DIR25	A	1.9494	Dirigent protein 25 OS=Arabidopsis thaliana GN=DIR25 PE=2 SV=1
Malbus0702316	TR	A	1.2247	Tropinone reductase homolog At2g29260, chloroplastic OS=Arabidopsis thaliana GN=At2g29260 PE=2 SV=1
Malbus0702352	ZTP29	A	1.016	Zinc transporter ZTP29 OS=Arabidopsis thaliana GN=ZTP29 PE=2 SV=1
Malbus0702356	PLT2	A	2.3281	AP2-like ethylene-responsive transcription factor PLT2 OS=Arabidopsis thaliana GN=PLT2 PE=2 SV=1
Malbus0702460	TMEM45B	A	1.7566	Transmembrane protein 45B OS=Bos taurus GN=TMEM45B PE=2 SV=1
Malbus0702473	DES	A	3.9919	9-divinyl ether synthase OS=Solanum lycopersicum GN=DES PE=1 SV=1
Malbus0702523	RAFTIN1A	A	4.5839	Protein RAFTIN 1A OS=Triticum aestivum GN=RAFTIN1A PE=1 SV=1
Malbus0702600	SRS3	A	1.59	Protein SHI RELATED SEQUENCE 3 OS=Arabidopsis thaliana GN=SRS3 PE=2 SV=1
Malbus0702617	srprb	A	0.52503	Signal recognition particle receptor subunit beta OS=Dictyostelium discoideum GN=srprb PE=3 SV=1
Malbus0702653	MTR	A	1.0824	Methylecgonone reductase OS=Erythroxylum coca PE=1 SV=1
Malbus0702737	LAX5	A	1.3613	Auxin transporter-like protein 5 OS=Medicago truncatula GN=LAX5 PE=2 SV=1
Malbus0702747	DIR23	A	1.3725	Dirigent protein 23 OS=Arabidopsis thaliana GN=DIR23 PE=2 SV=1
Malbus0702776	DIM	A	1.3663	Delta(24)-sterol reductase OS=Pisum sativum GN=DIM PE=1 SV=1
Malbus0702922	CYCB1-2	A	0.35093	Cyclin-B1-2 OS=Oryza sativa subsp. japonica GN=CYCB1-2 PE=3 SV=1
Malbus0702935	XPO1	A	0.64842	Protein EXPORTIN 1A OS=Arabidopsis thaliana GN=XPO1 PE=1 SV=1
Malbus0703001	RLPB17	A	3.8683	Reticulon-like protein B17 OS=Arabidopsis thaliana GN=RTNLB17 PE=2 SV=1
Malbus0703037	PDCB5	A	2.6949	PLASMODESMATA CALLOSE-BINDING PROTEIN 5 OS=Arabidopsis thaliana GN=PDCB5 PE=1 SV=2
Malbus0703072	rplA	A	2.594	50S ribosomal protein L1 OS=Rhizobium etli (strain CIAT 652) GN=rplA PE=3 SV=1
Malbus0703086	RPL11	A	1.2535	60S ribosomal protein L11 OS=Medicago sativa GN=RPL11 PE=2 SV=1
Malbus0703107	ENL	A	2.5125	Early nodulin-like protein 1 OS=Arabidopsis thaliana GN=At2g25060 PE=1 SV=2
Malbus0703153	EXPA1	A	4.1095	Expansin-A1 OS=Arabidopsis thaliana GN=EXPA1 PE=2 SV=1
Malbus0703204	BGLU40	A	1.0938	Beta-glucosidase 40 OS=Arabidopsis thaliana GN=BGLU40 PE=2 SV=1
Malbus0703235	LBD4	A	1.0831	LOB domain-containing protein 4 OS=Arabidopsis thaliana GN=LBD4 PE=2 SV=1
Malbus0703276	SDH6	A	0.45777	Succinate dehydrogenase subunit 6, mitochondrial OS=Arabidopsis thaliana GN=SDH6 PE=1 SV=1
Malbus0703471	RAC7	A	2.7729	Rac-like GTP-binding protein 7 OS=Oryza sativa subsp. japonica GN=RAC7 PE=2 SV=1
Malbus0703473	RABA1F	A	2.795	Ras-related protein RABA1f OS=Arabidopsis thaliana GN=RABA1F PE=2 SV=1
Malbus0703492	ARF3	A	2.3254	Auxin response factor 3 OS=Arabidopsis thaliana GN=ARF3 PE=1 SV=2
Malbus0703500	HSL1	A	1.1011	Receptor-like protein kinase HSL1 OS=Arabidopsis thaliana GN=HSL1 PE=2 SV=1
Malbus0703566	UBC24	A	3.1481	Probable ubiquitin-conjugating enzyme E2 24 OS=Arabidopsis thaliana GN=UBC24 PE=2 SV=1
Malbus0703660	abkC	A	0.58674	Probable serine/threonine-protein kinase abkC OS=Dictyostelium discoideum GN=abkC PE=3 SV=1
Malbus0703840	fabZ	A	3.4798	3-hydroxyacyl-[acyl-carrier-protein] dehydratase FabZ OS=Thermosynechococcus elongatus (strain BP-1) GN=fabZ PE=3 SV=1
Malbus0703877	RPL3	A	0.55676	60S ribosomal protein L3 OS=Oryza sativa subsp. japonica GN=RPL3 PE=2 SV=2
Malbus0704053	DIOX2	A	1.0017	Probable 2-oxoglutarate/Fe(II)-dependent dioxygenase OS=Papaver somniferum GN=DIOX2 PE=2 SV=1
Malbus0704054	DIOX2	A	4.3526	Probable 2-oxoglutarate/Fe(II)-dependent dioxygenase OS=Papaver somniferum GN=DIOX2 PE=2 SV=1
Malbus0704071	CYB561C	A	1.6298	Probable transmembrane ascorbate ferrireductase 3 OS=Arabidopsis thaliana GN=CYB561C PE=2 SV=1
Malbus0704106	GLO5	A	0.91165	Peroxisomal (S)-2-hydroxy-acid oxidase GLO5 OS=Arabidopsis thaliana GN=GLO5 PE=1 SV=1
Malbus0704147	RR26	A	1.6141	Two-component response regulator ORR26 OS=Oryza sativa subsp. japonica GN=RR26 PE=3 SV=2
Malbus0704195	CYP78A5	A	4.5877	Cytochrome P450 78A5 OS=Arabidopsis thaliana GN=CYP78A5 PE=2 SV=1
Malbus0704402	SH3P3	A	0.6343	SH3 domain-containing protein 3 OS=Arabidopsis thaliana GN=SH3P3 PE=1 SV=1
Malbus0704444	GDI1	A	0.21915	Guanosine nucleotide diphosphate dissociation inhibitor 1 OS=Arabidopsis thaliana GN=GDI1 PE=1 SV=1
Malbus0704474	MUR4	A	2.085	UDP-arabinose 4-epimerase 1 OS=Arabidopsis thaliana GN=MUR4 PE=1 SV=1
Malbus0704726	PME51	A	1.5955	Probable pectinesterase/pectinesterase inhibitor 51 OS=Arabidopsis thaliana GN=PME51 PE=2 SV=1
Malbus0704768	UVR8	A	1.0419	Ultraviolet-B receptor UVR8 OS=Arabidopsis thaliana GN=UVR8 PE=1 SV=1
Malbus0704862	NAC083	A	1.7113	NAC domain-containing protein 83 OS=Arabidopsis thaliana GN=NAC083 PE=1 SV=1
Malbus0704967	RPS10	A	0.59884	40S ribosomal protein S10 OS=Oryza sativa subsp. japonica GN=RPS10 PE=2 SV=2
Malbus0705017	HMGB6	A	4.5676	High mobility group B protein 6 OS=Arabidopsis thaliana GN=HMGB6 PE=2 SV=1
Malbus0705054	PI4KG4	A	1.5458	Phosphatidylinositol 4-kinase gamma 4 OS=Arabidopsis thaliana GN=PI4KG4 PE=1 SV=1
Malbus0705085	TRE1	A	1.3164	Trehalase OS=Arabidopsis thaliana GN=TRE1 PE=2 SV=1
Malbus0705086	TIC32	A	1.6918	Short-chain dehydrogenase TIC 32, chloroplastic OS=Arabidopsis thaliana GN=TIC32 PE=2 SV=1
Malbus0705164	DER1	A	0.55727	Derlin-1 OS=Arabidopsis thaliana GN=DER1 PE=2 SV=1
Malbus0705169	PME53	A	1.968	Probable pectinesterase 53 OS=Arabidopsis thaliana GN=PME53 PE=2 SV=1
Malbus0705239	LRX5	A	7.5051	Leucine-rich repeat extensin-like protein 5 OS=Arabidopsis thaliana GN=LRX5 PE=2 SV=2
Malbus0705263	ATK4	A	1.4395	Kinesin-4 OS=Arabidopsis thaliana GN=ATK4 PE=1 SV=2
Malbus0705344	BHLH62	A	1.4937	Transcription factor bHLH62 OS=Arabidopsis thaliana GN=BHLH62 PE=2 SV=1
Malbus0705445	GATA9	A	4.3447	GATA transcription factor 9 OS=Arabidopsis thaliana GN=GATA9 PE=2 SV=1
Malbus0800013	TMN12	A	0.59777	Transmembrane 9 superfamily member 12 OS=Arabidopsis thaliana GN=TMN12 PE=2 SV=1
Malbus0800030	KINB2	A	0.81781	SNF1-related protein kinase regulatory subunit beta-2 OS=Arabidopsis thaliana GN=KINB2 PE=1 SV=1
Malbus0800295	CYP71D10	A	2.3994	Cytochrome P450 71D10 OS=Glycine max GN=CYP71D10 PE=2 SV=1
Malbus0800458	yod1	A	0.92265	Ubiquitin thioesterase OTU1 OS=Dictyostelium discoideum GN=yod1 PE=3 SV=1
Malbus0800514	CSY3	A	1.3059	Citrate synthase 3, peroxisomal OS=Arabidopsis thaliana GN=CSY3 PE=2 SV=1
Malbus0800523	HVA22F	A	0.85626	HVA22-like protein f OS=Arabidopsis thaliana GN=HVA22F PE=2 SV=1
Malbus0800844	CCT7	A	1.1218	T-complex protein 1 subunit eta OS=Arabidopsis thaliana GN=CCT7 PE=1 SV=1
Malbus0801098	A2OX1	A	1.97	Gibberellin 2-beta-dioxygenase 1 OS=Pisum sativum GN=GA2OX1 PE=1 SV=1
Malbus0801167	PXN	A	0.92122	Peroxisomal nicotinamide adenine dinucleotide carrier OS=Arabidopsis thaliana GN=PXN PE=1 SV=1
Malbus0801182	ier3ip1	A	0.39447	Immediate early response 3-interacting protein 1 OS=Xenopus laevis GN=ier3ip1 PE=3 SV=1
Malbus0801191	ROPGEF5	A	3.5435	Rop guanine nucleotide exchange factor 5 OS=Arabidopsis thaliana GN=ROPGEF5 PE=2 SV=1
Malbus0801255	DAR2	A	1.2773	Protein DA1-related 2 OS=Arabidopsis thaliana GN=DAR2 PE=2 SV=1
Malbus0801393	RSI-1	A	3.9791	Protein RSI-1 OS=Solanum lycopersicum GN=RSI-1 PE=2 SV=1
Malbus0801426	SKOR	A	0.94977	Potassium channel SKOR OS=Arabidopsis thaliana GN=SKOR PE=1 SV=1
Malbus0801436	ZFP4	A	1.5364	Zinc finger protein 4 OS=Arabidopsis thaliana GN=ZFP4 PE=2 SV=2
Malbus0801710	LAC3	A	0.84686	Laccase-3 OS=Arabidopsis thaliana GN=LAC3 PE=2 SV=2
Malbus0801932	LBD13	A	1.582	LOB domain-containing protein 13 OS=Arabidopsis thaliana GN=LBD13 PE=2 SV=2
Malbus0801957	U2B''	A	0.75497	U2 small nuclear ribonucleoprotein B'' OS=Arabidopsis thaliana GN=U2B'' PE=1 SV=1
Malbus0802026	BGLU	A	2.1968	Beta-glucosidase BoGH3B OS=Bacteroides ovatus (strain ATCC 8483 / DSM 1896 / JCM 5824 / NCTC 11153) GN=BACOVA_02659 PE=1 SV=1
Malbus0802041	ARF10	A	1.6893	Auxin response factor 10 OS=Oryza sativa subsp. japonica GN=ARF10 PE=2 SV=3
Malbus0802170	SUC4	A	1.0511	Sucrose transport protein SUC4 OS=Arabidopsis thaliana GN=SUC4 PE=1 SV=2
Malbus0802179	IAA8	A	0.49724	Auxin-responsive protein IAA8 OS=Arabidopsis thaliana GN=IAA8 PE=1 SV=1
Malbus0802254	FRA1	A	4.1332	Kinesin-like protein FRA1 OS=Arabidopsis thaliana GN=FRA1 PE=1 SV=1
Malbus0802484	VPS53	A	0.24348	Vacuolar protein sorting-associated protein 53 A OS=Arabidopsis thaliana GN=VPS53 PE=1 SV=1
Malbus0802491	TPPB	A	4.0068	Trehalose-phosphate phosphatase B OS=Arabidopsis thaliana GN=TPPB PE=1 SV=1
Malbus0802560	CSE	A	1.5334	Caffeoylshikimate esterase OS=Arabidopsis thaliana GN=CSE PE=1 SV=1
Malbus0802636	XYL1	A	1.9948	Alpha-xylosidase 1 OS=Arabidopsis thaliana GN=XYL1 PE=1 SV=1
Malbus0802758	HOP2	A	1.1177	Homologous-pairing protein 2 homolog OS=Arabidopsis thaliana GN=HOP2 PE=1 SV=1
Malbus0802796	RR23	A	3.1951	Two-component response regulator ORR23 OS=Oryza sativa subsp. japonica GN=RR23 PE=2 SV=1
Malbus0802952	TIC32	A	3.4132	Short-chain dehydrogenase TIC 32, chloroplastic OS=Pisum sativum GN=TIC32 PE=1 SV=1
Malbus0803387	Rab7	A	1.3634	Ras-related protein Rab7 OS=Vigna aconitifolia PE=2 SV=1
Malbus0803517	gpsn2	A	1.232	Very-long-chain enoyl-CoA reductase OS=Dictyostelium discoideum GN=gpsn2 PE=3 SV=1
Malbus0803546	GT	A	3.5068	Scopoletin glucosyltransferase OS=Nicotiana tabacum GN=TOGT1 PE=1 SV=1
Malbus0803555	CYP88D6	A	3.3172	Beta-amyrin 11-oxidase OS=Glycyrrhiza uralensis GN=CYP88D6 PE=1 SV=1
Malbus0803576	LUS1	A	1.1229	Lupeol synthase OS=Glycyrrhiza glabra GN=LUS1 PE=1 SV=1
Malbus0803781	APY2	A	0.15659	Apyrase 2 OS=Arabidopsis thaliana GN=APY2 PE=1 SV=1
Malbus0100152	Malbus0100152	B	1.5219	Putative GEM-like protein 8 OS=Arabidopsis thaliana GN=At5g23370 PE=3 SV=1
Malbus0100253	Malbus0100253	B	0.41092	Protein transport protein Sec24-like At4g32640 OS=Arabidopsis thaliana GN=At4g32640 PE=2 SV=3
Malbus0100307	Malbus0100307	B	2.3395	Transcription factor HBP-1b(c1) (Fragment) OS=Triticum aestivum PE=1 SV=2
Malbus0100408	Malbus0100408	B	0.98819	Probable inactive leucine-rich repeat receptor-like protein kinase At1g66830 OS=Arabidopsis thaliana GN=At1g66830 PE=2 SV=1
Malbus0100497	Malbus0100497	B	3.4279	Receptor protein kinase-like protein At4g34220 OS=Arabidopsis thaliana GN=At4g34220 PE=2 SV=1
Malbus0101502	Malbus0101502	B	2.0342	Calreticulin OS=Prunus armeniaca PE=2 SV=1
Malbus0101573	Malbus0101573	B	1.8492	Pentatricopeptide repeat-containing protein At4g38150 OS=Arabidopsis thaliana GN=At4g38150 PE=2 SV=1
Malbus0101677	Malbus0101677	B	2.4872	BRCT domain-containing protein At4g02110 OS=Arabidopsis thaliana GN=At4g02110 PE=3 SV=3
Malbus0101743	Malbus0101743	B	3.9551	Uncharacterized protein OsI_027940 OS=Oryza sativa subsp. indica GN=OsI_027940 PE=1 SV=2
Malbus0101825	Malbus0101825	B	3.0404	Retrovirus-related Pol polyprotein from transposon TNT 1-94 OS=Nicotiana tabacum PE=2 SV=1
Malbus0102542	Malbus0102542	B	0.54297	Succinyl-CoA ligase [ADP-forming] subunit beta, mitochondrial OS=Arabidopsis thaliana GN=At2g20420 PE=1 SV=1
Malbus0102732	Malbus0102732	B	0.83742	Histone H2B.4 OS=Arabidopsis thaliana GN=At2g37470 PE=1 SV=3
Malbus0102741	Malbus0102741	B	4.2492	Putative bark agglutinin LECRPA3 (Fragment) OS=Robinia pseudoacacia PE=2 SV=2
Malbus0103314	Malbus0103314	B	2.8155	F-box protein At2g27310 OS=Arabidopsis thaliana GN=At2g27310 PE=2 SV=1
Malbus0104708	Malbus0104708	B	0.8991	1-aminocyclopropane-1-carboxylate oxidase homolog 2 OS=Arabidopsis thaliana GN=At1g06640 PE=2 SV=1
Malbus0105504	Malbus0105504	B	1.6297	Probable histone H2A variant 3 OS=Arabidopsis thaliana GN=At1g52740 PE=1 SV=1
Malbus0105766	Malbus0105766	B	2.9332	Remorin OS=Solanum tuberosum PE=1 SV=1
Malbus0200526	Malbus0200526	B	0.90138	Thioredoxin H-type OS=Ricinus communis PE=3 SV=1
Malbus0200803	Malbus0200803	B	1.9525	60S acidic ribosomal protein P0 OS=Glycine max PE=2 SV=1
Malbus0200818	Malbus0200818	B	4.4857	F-box/FBD/LRR-repeat protein At4g26340 OS=Arabidopsis thaliana GN=At4g26340 PE=2 SV=1
Malbus0201239	Malbus0201239	B	0.91561	Serine/threonine-protein kinase-like protein At1g28390 OS=Arabidopsis thaliana GN=At1g28390 PE=2 SV=1
Malbus0201360	Malbus0201360	B	0.39798	Probable serine/threonine-protein kinase At1g54610 OS=Arabidopsis thaliana GN=At1g54610 PE=1 SV=1
Malbus0201625	Malbus0201625	B	0.73669	Methionine--tRNA ligase, cytoplasmic OS=Arabidopsis thaliana GN=At4g13780 PE=2 SV=1
Malbus0201635	Malbus0201635	B	1.0582	Probable inactive receptor kinase At5g58300 OS=Arabidopsis thaliana GN=At5g58300 PE=2 SV=1
Malbus0201944	Malbus0201944	B	1.2942	Urease OS=Canavalia ensiformis PE=1 SV=3
Malbus0202623	Malbus0202623	B	0.84744	WAT1-related protein At4g08290 OS=Arabidopsis thaliana GN=At4g08290 PE=2 SV=1
Malbus0203732	Malbus0203732	B	0.4068	Probable folate-biopterin transporter 4 OS=Arabidopsis thaliana GN=At5g54860 PE=2 SV=1
Malbus0204449	Malbus0204449	B	0.57266	Uncharacterized protein At1g04910 OS=Arabidopsis thaliana GN=At1g04910 PE=2 SV=1
Malbus0205050	Malbus0205050	B	0.43051	Protein Asterix OS=Arabidopsis thaliana GN=At5g07960 PE=3 SV=1
Malbus0205124	Malbus0205124	B	0.88896	Annexin-like protein RJ4 OS=Fragaria ananassa PE=2 SV=2
Malbus0300458	Malbus0300458	B	0.88195	Uncharacterized protein At1g04910 OS=Arabidopsis thaliana GN=At1g04910 PE=2 SV=1
Malbus0300486	Malbus0300486	B	0.746	6-phosphogluconate dehydrogenase, decarboxylating 3 OS=Arabidopsis thaliana GN=At3g02360 PE=2 SV=1
Malbus0300607	Malbus0300607	B	2.0266	F-box/LRR-repeat protein At3g26922 OS=Arabidopsis thaliana GN=At3g26922 PE=2 SV=2
Malbus0302162	Malbus0302162	B	1.7071	UPF0503 protein At3g09070, chloroplastic OS=Arabidopsis thaliana GN=At3g09070 PE=1 SV=1
Malbus0302597	Malbus0302597	B	2.029	Lamin-like protein OS=Arabidopsis thaliana GN=At5g15350 PE=1 SV=1
Malbus0302647	Malbus0302647	B	0.48498	SPX and EXS domain-containing protein 1 OS=Dictyostelium discoideum GN=DDB_G0271664 PE=3 SV=2
Malbus0303326	Malbus0303326	B	1.0854	Probable disease resistance protein At4g27220 OS=Arabidopsis thaliana GN=At4g27220 PE=2 SV=1
Malbus0303339	Malbus0303339	B	3.0756	WAT1-related protein At5g07050 OS=Arabidopsis thaliana GN=At5g07050 PE=2 SV=1
Malbus0303353	Malbus0303353	B	4.861	G2/mitotic-specific cyclin S13-6 OS=Glycine max PE=2 SV=1
Malbus0303572	Malbus0303572	B	1.0383	Protein cornichon homolog 1 OS=Arabidopsis thaliana GN=At3g12180 PE=2 SV=1
Malbus0303681	Malbus0303681	B	5.2323	Probable histone H2AXb OS=Arabidopsis thaliana GN=At1g54690 PE=1 SV=1
Malbus0303718	Malbus0303718	B	0.60628	Short-chain type dehydrogenase/reductase OS=Picea abies PE=2 SV=1
Malbus0303789	Malbus0303789	B	2.418	Transmembrane emp24 domain-containing protein p24beta3 OS=Arabidopsis thaliana GN=At3g22845 PE=2 SV=1
Malbus0304001	Malbus0304001	B	0.96594	Probable histone H2B.3 OS=Medicago truncatula PE=3 SV=3
Malbus0304252	Malbus0304252	B	1.6873	Probable pectate lyase 12 OS=Arabidopsis thaliana GN=At3g53190 PE=2 SV=2
Malbus0304776	Malbus0304776	B	0.98615	Peptidyl-prolyl cis-trans isomerase, chloroplastic OS=Vicia faba PE=1 SV=1
Malbus0400257	Malbus0400257	B	0.68034	Coatomer subunit beta'-2 OS=Arabidopsis thaliana GN=At1g52360 PE=2 SV=1
Malbus0403240	Malbus0403240	B	1.2925	Putative lactoylglutathione lyase OS=Brassica oleracea var. gemmifera PE=2 SV=1
Malbus0403366	Malbus0403366	B	2.5235	Uncharacterized membrane protein At1g06890 OS=Arabidopsis thaliana GN=At1g06890 PE=1 SV=1
Malbus0404189	Malbus0404189	B	2.0425	Basic 7S globulin 2 OS=Glycine max PE=1 SV=1
Malbus0404711	Malbus0404711	B	1.9529	Uncharacterized protein At1g08160 OS=Arabidopsis thaliana GN=At1g08160 PE=2 SV=1
Malbus0404823	Malbus0404823	B	4.0356	Uncharacterized protein At4g38062 OS=Arabidopsis thaliana GN=At4g38062 PE=4 SV=1
Malbus0404987	Malbus0404987	B	3.4322	F-box protein At1g10780 OS=Arabidopsis thaliana GN=At1g10780 PE=2 SV=1
Malbus0405056	Malbus0405056	B	1.3678	Uncharacterized protein At5g49945 OS=Arabidopsis thaliana GN=At5g49945 PE=2 SV=1
Malbus0500410	Malbus0500410	B	3.0762	Uncharacterized protein At5g39865 OS=Arabidopsis thaliana GN=At5g39865 PE=2 SV=1
Malbus0500647	Malbus0500647	B	0.82152	Dihydrolipoyllysine-residue acetyltransferase component 3 of pyruvate dehydrogenase complex, mitochondrial OS=Arabidopsis thaliana GN=At1g54220 PE=2 SV=1
Malbus0501851	Malbus0501851	B	2.7008	WAT1-related protein At5g07050 OS=Arabidopsis thaliana GN=At5g07050 PE=2 SV=1
Malbus0502587	Malbus0502587	B	1.8242	Mitochondrial outer membrane protein porin of 36 kDa OS=Solanum tuberosum PE=1 SV=2
Malbus0503047	Malbus0503047	B	5.7612	H/ACA ribonucleoprotein complex subunit 3-like protein OS=Arabidopsis thaliana GN=At2g20490 PE=2 SV=2
Malbus0503522	Malbus0503522	B	0.41657	BTB/POZ domain-containing protein At5g66560 OS=Arabidopsis thaliana GN=At5g66560 PE=2 SV=2
Malbus0503885	Malbus0503885	B	2.8265	pEARLI1-like lipid transfer protein 2 OS=Arabidopsis thaliana GN=At4g12490 PE=2 SV=1
Malbus0504719	Malbus0504719	B	0.4554	F-box/kelch-repeat protein At3g06240 OS=Arabidopsis thaliana GN=At3g06240 PE=2 SV=1
Malbus0505477	Malbus0505477	B	4.1862	Abnormal spindle-like microcephaly-associated protein homolog (Fragment) OS=Ovis aries GN=ASPM PE=2 SV=1
Malbus0505618	Malbus0505618	B	0.95445	NADH dehydrogenase [ubiquinone] 1 beta subcomplex subunit 3-B OS=Arabidopsis thaliana GN=At1g14450 PE=3 SV=1
Malbus0600432	Malbus0600432	B	0.95946	40S ribosomal protein S3a OS=Cicer arietinum PE=2 SV=1
Malbus0600853	Malbus0600853	B	0.24832	Kinesin-like calmodulin-binding protein homolog OS=Oryza sativa subsp. japonica GN=Os04g0666900 PE=2 SV=1
Malbus0600881	Malbus0600881	B	3.8544	Histone H3.2 OS=Triticum aestivum PE=1 SV=2
Malbus0600922	Malbus0600922	B	3.9548	G2/mitotic-specific cyclin-1 OS=Medicago sativa subsp. varia PE=2 SV=1
Malbus0601133	Malbus0601133	B	2.1937	Sugar transporter ERD6-like 6 OS=Arabidopsis thaliana GN=At1g75220 PE=1 SV=1
Malbus0602066	Malbus0602066	B	2.2074	Triose phosphate/phosphate translocator, chloroplastic OS=Spinacia oleracea PE=1 SV=1
Malbus0603513	Malbus0603513	B	0.92442	Uncharacterized protein R106 OS=Acanthamoeba polyphaga mimivirus GN=MIMI_R106 PE=4 SV=1
Malbus0604290	Malbus0604290	B	2.4367	Delta(7)-sterol-C5(6)-desaturase OS=Nicotiana tabacum PE=2 SV=1
Malbus0604380	Malbus0604380	B	2.0416	BRCT domain-containing protein At4g02110 OS=Arabidopsis thaliana GN=At4g02110 PE=3 SV=3
Malbus0700033	Malbus0700033	B	1.1377	Uncharacterized membrane protein At1g16860 OS=Arabidopsis thaliana GN=At1g16860 PE=1 SV=1
Malbus0700063	Malbus0700063	B	1.3528	Coatomer subunit beta-1 OS=Arabidopsis thaliana GN=At4g31480 PE=2 SV=2
Malbus0700779	Malbus0700779	B	1.1832	Transketolase, chloroplastic OS=Solanum tuberosum PE=2 SV=1
Malbus0701806	Malbus0701806	B	1.7181	TMV resistance protein N OS=Nicotiana glutinosa GN=N PE=1 SV=1
Malbus0702750	Malbus0702750	B	2.1515	Putative amidase C869.01 OS=Schizosaccharomyces pombe (strain 972 / ATCC 24843) GN=SPAC869.01 PE=3 SV=1
Malbus0703496	Malbus0703496	B	3.5087	FHA domain-containing protein At4g14490 OS=Arabidopsis thaliana GN=At4g14490 PE=1 SV=1
Malbus0704219	Malbus0704219	B	3.4383	Probable DNA primase large subunit OS=Arabidopsis thaliana GN=At1g67320 PE=2 SV=2
Malbus0704470	Malbus0704470	B	1.4645	Pathogenesis-related protein 5 OS=Arabidopsis thaliana GN=At1g75040 PE=1 SV=1
Malbus0704606	Malbus0704606	B	1.2324	Bifunctional aspartate aminotransferase and glutamate/aspartate-prephenate aminotransferase OS=Petunia hybrida PE=1 SV=1
Malbus0704665	Malbus0704665	B	0.99066	Probable ATP synthase 24 kDa subunit, mitochondrial OS=Arabidopsis thaliana GN=At2g21870 PE=1 SV=1
Malbus0704958	Malbus0704958	B	0.94769	Pentatricopeptide repeat-containing protein At3g61520, mitochondrial OS=Arabidopsis thaliana GN=At3g61520 PE=2 SV=1
Malbus0800043	Malbus0800043	B	3.8119	Probable acetyl-CoA acetyltransferase, cytosolic 2 OS=Arabidopsis thaliana GN=At5g47720 PE=2 SV=1
Malbus0801168	Malbus0801168	B	0.57647	Probable signal peptidase complex subunit 2 OS=Arabidopsis thaliana GN=At2g39960 PE=2 SV=1
Malbus0801456	Malbus0801456	B	0.8764	Isocitrate dehydrogenase [NADP], chloroplastic (Fragment) OS=Medicago sativa PE=2 SV=1
Malbus0801548	Malbus0801548	B	2.9836	Probable inactive receptor kinase At5g58300 OS=Arabidopsis thaliana GN=At5g58300 PE=2 SV=1
Malbus0802182	Malbus0802182	B	1.7847	Uncharacterized protein At5g65660 OS=Arabidopsis thaliana GN=At5g65660 PE=2 SV=1
Malbus0802641	Malbus0802641	B	0.59453	Transmembrane emp24 domain-containing protein p24delta3 OS=Arabidopsis thaliana GN=At1g09580 PE=1 SV=1
